# Supplementary material for: Correction: Individual Colorimetric Observer Model
Source: PLoS One. 2024 Jun 14;19(6):e0305847. doi: 10.1371/journal.pone.0305847 (PMC11178197; doi:10.1371/journal.pone.0305847)
Supplement: S1 File — (ZIP) [file pone.0305847.s001.zip]

Archive with 201 entries (195 files):
- Matlab_IndivObs_PlosOne/
- Matlab_IndivObs_PlosOne/ColorToolbox/
- Matlab_IndivObs_PlosOne/ColorToolbox/atan2Deg.m
- Matlab_IndivObs_PlosOne/ColorToolbox/calcIll.m
- Matlab_IndivObs_PlosOne/ColorToolbox/cmfA2cmfB.m
- Matlab_IndivObs_PlosOne/ColorToolbox/cosDeg.m
- Matlab_IndivObs_PlosOne/ColorToolbox/Database/
- Matlab_IndivObs_PlosOne/ColorToolbox/Database/all_1nm_data_illA_illD65.xls
- Matlab_IndivObs_PlosOne/ColorToolbox/Database/ciexyz31_1.csv
- Matlab_IndivObs_PlosOne/ColorToolbox/Database/ciexyz64_1.csv
- Matlab_IndivObs_PlosOne/ColorToolbox/Database/ciexyzjv.csv
- Matlab_IndivObs_PlosOne/ColorToolbox/Database/CIE_eigD_380-780-5nm.xls
- Matlab_IndivObs_PlosOne/ColorToolbox/Database/CIE_IllF_1-12_380-780-5nm.xls
- Matlab_IndivObs_PlosOne/ColorToolbox/Database/SB10_individual_CMFs.xls
- Matlab_IndivObs_PlosOne/ColorToolbox/Database/SB2_individual_CMFs.xls
- Matlab_IndivObs_PlosOne/ColorToolbox/deltaE00.m
- Matlab_IndivObs_PlosOne/ColorToolbox/getCieStruct.m
- Matlab_IndivObs_PlosOne/ColorToolbox/getObs_SBIndivCMFs.m
- Matlab_IndivObs_PlosOne/ColorToolbox/getSPDgauss.m
- Matlab_IndivObs_PlosOne/ColorToolbox/Lab2XYZ.m
- Matlab_IndivObs_PlosOne/ColorToolbox/sinDeg.m
- Matlab_IndivObs_PlosOne/ColorToolbox/stat.m
- Matlab_IndivObs_PlosOne/ColorToolbox/xyY2XYZ.m
- Matlab_IndivObs_PlosOne/ColorToolbox/XYZ2Lab.m
- Matlab_IndivObs_PlosOne/ColorToolbox/XYZ2xyY.m
- Matlab_IndivObs_PlosOne/ColorToolbox/XYZ2Yxy.m
- Matlab_IndivObs_PlosOne/ColorToolbox/Yxy2XYZ.m
- Matlab_IndivObs_PlosOne/obj_RayleighMatch.m
- Matlab_IndivObs_PlosOne/ObsCalib_Res/
- Matlab_IndivObs_PlosOne/ObsCalib_Res/ColMatchExpRes_Obs001.mat
- Matlab_IndivObs_PlosOne/ObsCalib_Res/ColMatchExpRes_Obs002.mat
- Matlab_IndivObs_PlosOne/ObsCalib_Res/ColMatchExpRes_Obs003.mat
- Matlab_IndivObs_PlosOne/ObsCalib_Res/ColMatchExpRes_Obs004.mat
- Matlab_IndivObs_PlosOne/ObsCalib_Res/ColMatchExpRes_Obs005.mat
- Matlab_IndivObs_PlosOne/ObsCalib_Res/ColMatchExpRes_Obs006.mat
- Matlab_IndivObs_PlosOne/ObsCalib_Res/ColMatchExpRes_Obs007.mat
- Matlab_IndivObs_PlosOne/ObsCalib_Res/ColMatchExpRes_Obs008.mat
- Matlab_IndivObs_PlosOne/ObsCalib_Res/ColMatchExpRes_Obs009.mat
- Matlab_IndivObs_PlosOne/ObsCalib_Res/ColMatchExpRes_Obs010.mat
- Matlab_IndivObs_PlosOne/ObsCalib_Res/ColMatchExpRes_Obs011.mat
- Matlab_IndivObs_PlosOne/ObsCalib_Res/ColMatchExpRes_Obs012.mat
- Matlab_IndivObs_PlosOne/ObsCalib_Res/ColMatchExpRes_Obs013.mat
- Matlab_IndivObs_PlosOne/ObsCalib_Res/ColMatchExpRes_Obs014.mat
- Matlab_IndivObs_PlosOne/ObsCalib_Res/ColMatchExpRes_Obs015.mat
- Matlab_IndivObs_PlosOne/ObsCalib_Res/ColMatchExpRes_Obs016.mat
- Matlab_IndivObs_PlosOne/ObsCalib_Res/ColMatchExpRes_Obs017.mat
- Matlab_IndivObs_PlosOne/ObsCalib_Res/ColMatchExpRes_Obs018.mat
- Matlab_IndivObs_PlosOne/ObsCalib_Res/ColMatchExpRes_Obs019.mat
- Matlab_IndivObs_PlosOne/ObsCalib_Res/ColMatchExpRes_Obs020.mat
- Matlab_IndivObs_PlosOne/ObsCalib_Res/ColMatchExpRes_Obs021.mat
- Matlab_IndivObs_PlosOne/ObsCalib_Res/ColMatchExpRes_Obs022.mat
- Matlab_IndivObs_PlosOne/ObsCalib_Res/ColMatchExpRes_Obs023.mat
- Matlab_IndivObs_PlosOne/ObsCalib_Res/ColMatchExpRes_Obs024.mat
- Matlab_IndivObs_PlosOne/ObsCalib_Res/ColMatchExpRes_Obs025.mat
- Matlab_IndivObs_PlosOne/ObsCalib_Res/ColMatchExpRes_Obs026.mat
- Matlab_IndivObs_PlosOne/ObsCalib_Res/ColMatchExpRes_Obs027.mat
- Matlab_IndivObs_PlosOne/ObsCalib_Res/ColMatchExpRes_Obs028.mat
- Matlab_IndivObs_PlosOne/ObsCalib_Res/ColMatchExpRes_Obs029.mat
- Matlab_IndivObs_PlosOne/ObsCalib_Res/ColMatchExpRes_Obs030.mat
- Matlab_IndivObs_PlosOne/ObsCalib_Res/ColMatchExpRes_Obs031.mat
- Matlab_IndivObs_PlosOne/ObsCalib_Res/ColMatchExpRes_Obs032.mat
- Matlab_IndivObs_PlosOne/ObsCalib_Res/ColMatchExpRes_Obs033.mat
- Matlab_IndivObs_PlosOne/ObsCalib_Res/ColMatchExpRes_Obs034.mat
- Matlab_IndivObs_PlosOne/ObsCalib_Res/ColMatchExpRes_Obs035.mat
- Matlab_IndivObs_PlosOne/ObsCalib_Res/ColMatchExpRes_Obs036.mat
- Matlab_IndivObs_PlosOne/ObsCalib_Res/ColMatchExpRes_Obs037.mat
- Matlab_IndivObs_PlosOne/ObsCalib_Res/ColMatchExpRes_Obs038.mat
- Matlab_IndivObs_PlosOne/ObsCalib_Res/ColMatchExpRes_Obs039.mat
- Matlab_IndivObs_PlosOne/ObsCalib_Res/ColMatchExpRes_Obs040.mat
- Matlab_IndivObs_PlosOne/ObsCalib_Res/ColMatchExpRes_Obs042.mat
- Matlab_IndivObs_PlosOne/ObsCalib_Res/ColMatchExpRes_Obs043.mat
- Matlab_IndivObs_PlosOne/ObsCalib_Res/ColMatchExpRes_Obs045.mat
- Matlab_IndivObs_PlosOne/ObsCalib_Res/ColMatchExpRes_Obs046.mat
- Matlab_IndivObs_PlosOne/ObsCalib_Res/ColMatchExpRes_Obs047.mat
- Matlab_IndivObs_PlosOne/ObsCalib_Res/ColMatchExpRes_Obs048.mat
- Matlab_IndivObs_PlosOne/ObsCalib_Res/ColMatchExpRes_Obs049.mat
- Matlab_IndivObs_PlosOne/ObsCalib_Res/ColMatchExpRes_Obs050.mat
- Matlab_IndivObs_PlosOne/ObsCalib_Res/ColMatchExpRes_Obs051.mat
- Matlab_IndivObs_PlosOne/ObsCalib_Res/ColMatchExpRes_Obs052.mat
- Matlab_IndivObs_PlosOne/ObsCalib_Res/ColMatchExpRes_Obs053.mat
- Matlab_IndivObs_PlosOne/ObsCalib_Res/ColMatchExpRes_Obs054.mat
- Matlab_IndivObs_PlosOne/ObsCalib_Res/ColMatchExpRes_Obs055.mat
- Matlab_IndivObs_PlosOne/ObsCalib_Res/ColMatchExpRes_Obs056.mat
- Matlab_IndivObs_PlosOne/ObsCalib_Res/ColMatchExpRes_Obs057.mat
- Matlab_IndivObs_PlosOne/ObsCalib_Res/ColMatchExpRes_Obs058.mat
- Matlab_IndivObs_PlosOne/ObsCalib_Res/ColMatchExpRes_Obs059.mat
- Matlab_IndivObs_PlosOne/ObsCalib_Res/ColMatchExpRes_Obs061.mat
- Matlab_IndivObs_PlosOne/ObsCalib_Res/ColMatchExpRes_Obs062.mat
- Matlab_IndivObs_PlosOne/ObsCalib_Res/ColMatchExpRes_Obs063.mat
- Matlab_IndivObs_PlosOne/ObsCalib_Res/ColMatchExpRes_Obs064.mat
- Matlab_IndivObs_PlosOne/ObsCalib_Res/ColMatchExpRes_Obs065.mat
- Matlab_IndivObs_PlosOne/ObsCalib_Res/ColMatchExpRes_Obs066.mat
- Matlab_IndivObs_PlosOne/ObsCalib_Res/ColMatchExpRes_Obs067.mat
- Matlab_IndivObs_PlosOne/ObsCalib_Res/ColMatchExpRes_Obs068.mat
- Matlab_IndivObs_PlosOne/ObsCalib_Res/ColMatchExpRes_Obs069.mat
- Matlab_IndivObs_PlosOne/ObsCalib_Res/ColMatchExpRes_Obs070.mat
- Matlab_IndivObs_PlosOne/ObsCalib_Res/ColMatchExpRes_Obs071.mat
- Matlab_IndivObs_PlosOne/ObsCalib_Res/ColMatchExpRes_Obs072.mat
- Matlab_IndivObs_PlosOne/ObsCalib_Res/ColMatchExpRes_Obs073.mat
- Matlab_IndivObs_PlosOne/ObsCalib_Res/ColMatchExpRes_Obs074.mat
- Matlab_IndivObs_PlosOne/ObsCalib_Res/ColMatchExpRes_Obs075.mat
- Matlab_IndivObs_PlosOne/ObsCalib_Res/ColMatchExpRes_Obs076.mat
- Matlab_IndivObs_PlosOne/ObsCalib_Res/ColMatchExpRes_Obs077.mat
- Matlab_IndivObs_PlosOne/ObsCalib_Res/ColMatchExpRes_Obs078.mat
- Matlab_IndivObs_PlosOne/ObsCalib_Res/ColMatchExpRes_Obs080.mat
- Matlab_IndivObs_PlosOne/ObsCalib_Res/ColMatchExpRes_Obs081.mat
- Matlab_IndivObs_PlosOne/ObsCalib_Res/ColMatchExpRes_Obs082.mat
- Matlab_IndivObs_PlosOne/ObsCalib_Res/ColMatchExpRes_Obs083.mat
- Matlab_IndivObs_PlosOne/ObsCalib_Res/ColMatchExpRes_Obs084.mat
- Matlab_IndivObs_PlosOne/ObsCalib_Res/ColMatchExpRes_Obs085.mat
- Matlab_IndivObs_PlosOne/ObsCalib_Res/ColMatchExpRes_Obs086.mat
- Matlab_IndivObs_PlosOne/ObsCalib_Res/ColMatchExpRes_Obs087.mat
- Matlab_IndivObs_PlosOne/ObsCalib_Res/ColMatchExpRes_Obs088.mat
- Matlab_IndivObs_PlosOne/ObsCalib_Res/ColMatchExpRes_Obs089.mat
- Matlab_IndivObs_PlosOne/ObsCalib_Res/ColMatchExpRes_Obs090.mat
- Matlab_IndivObs_PlosOne/ObsCalib_Res/ColMatchExpRes_Obs091.mat
- Matlab_IndivObs_PlosOne/ObsCalib_Res/ColMatchExpRes_Obs092.mat
- Matlab_IndivObs_PlosOne/ObsCalib_Res/ColMatchExpRes_Obs093.mat
- Matlab_IndivObs_PlosOne/ObsCalib_Res/ColMatchExpRes_Obs094.mat
- Matlab_IndivObs_PlosOne/ObsCalib_Res/ColMatchExpRes_Obs095.mat
- Matlab_IndivObs_PlosOne/ObsCalib_Res/ColMatchExpRes_Obs096.mat
- Matlab_IndivObs_PlosOne/ObsCalib_Res/ColMatchExpRes_Obs097.mat
- Matlab_IndivObs_PlosOne/ObsCalib_Res/ColMatchExpRes_Obs098.mat
- Matlab_IndivObs_PlosOne/ObsCalib_Res/ColMatchExpRes_Obs099.mat
- Matlab_IndivObs_PlosOne/ObsCalib_Res/ColMatchExpRes_Obs100.mat
- Matlab_IndivObs_PlosOne/ObsCalib_Res/ColMatchExpRes_Obs101.mat
- Matlab_IndivObs_PlosOne/ObsCalib_Res/ColMatchExpRes_Obs102.mat
- Matlab_IndivObs_PlosOne/ObsCalib_Res/ColMatchExpRes_Obs103.mat
- Matlab_IndivObs_PlosOne/ObsCalib_Res/ColMatchExpRes_Obs104.mat
- Matlab_IndivObs_PlosOne/ObsCalib_Res/ColMatchExpRes_Obs105.mat
- Matlab_IndivObs_PlosOne/ObsCalib_Res/ColMatchExpRes_Obs106.mat
- Matlab_IndivObs_PlosOne/ObsCalib_Res/ColMatchExpRes_Obs108.mat
- Matlab_IndivObs_PlosOne/ObsCalib_Res/ColMatchExpRes_Obs109.mat
- Matlab_IndivObs_PlosOne/ObsCalib_Res/ColMatchExpRes_Obs110.mat
- Matlab_IndivObs_PlosOne/ObsCalib_Res/ColMatchExpRes_Obs111.mat
- Matlab_IndivObs_PlosOne/ObsCalib_Res/ColMatchExpRes_Obs112.mat
- Matlab_IndivObs_PlosOne/ObsCalib_Res/ColMatchExpRes_Obs113.mat
- Matlab_IndivObs_PlosOne/ObsCalib_Res/ColMatchExpRes_Obs114.mat
- Matlab_IndivObs_PlosOne/ObsCalib_Res/ColMatchExpRes_Obs115.mat
- Matlab_IndivObs_PlosOne/ObsCalib_Res/ColMatchExpRes_Obs116.mat
- Matlab_IndivObs_PlosOne/ObsCalib_Res/ColMatchExpRes_Obs118.mat
- Matlab_IndivObs_PlosOne/ObsCalib_Res/ColMatchExpRes_Obs121.mat
- Matlab_IndivObs_PlosOne/ObsCalib_Res/ColMatchExpRes_Obs122.mat
- Matlab_IndivObs_PlosOne/ObsCalib_Res/ColMatchExpRes_Obs123.mat
- Matlab_IndivObs_PlosOne/ObsCalib_Res/ColMatchExpRes_Obs124.mat
- Matlab_IndivObs_PlosOne/ObsCalib_Res/ColMatchExpRes_Obs126.mat
- Matlab_IndivObs_PlosOne/ObsCalib_Res/ColMatchExpRes_Obs127.mat
- Matlab_IndivObs_PlosOne/ObsCalib_Res/ColMatchExpRes_Obs128.mat
- Matlab_IndivObs_PlosOne/ObsCalib_Res/ColMatchExpRes_Obs129.mat
- Matlab_IndivObs_PlosOne/ObsCalib_Res/ColMatchExpRes_Obs130.mat
- Matlab_IndivObs_PlosOne/ObsCalib_Res/ColMatchExpRes_Obs131.mat
- Matlab_IndivObs_PlosOne/ObsCalib_Res/ColMatchExpRes_Obs132.mat
- Matlab_IndivObs_PlosOne/ObsCalib_Res/ColMatchExpRes_Obs133.mat
- Matlab_IndivObs_PlosOne/ObsCalib_Res/ColMatchExpRes_Obs134.mat
- Matlab_IndivObs_PlosOne/ObsCalib_Res/ColMatchExpRes_Obs135.mat
- Matlab_IndivObs_PlosOne/ObsCalib_Res/ColMatchExpRes_Obs136.mat
- Matlab_IndivObs_PlosOne/ObsCalib_Res/ColMatchExpRes_Obs137.mat
- Matlab_IndivObs_PlosOne/ObsCalib_Res/ColMatchExpRes_Obs138.mat
- Matlab_IndivObs_PlosOne/ObsCalib_Res/ColMatchExpRes_Obs139.mat
- Matlab_IndivObs_PlosOne/ObsCalib_Res/ColMatchExpRes_Obs141.mat
- Matlab_IndivObs_PlosOne/ObsCalib_Res/ColMatchExpRes_Obs142.mat
- Matlab_IndivObs_PlosOne/ObsCalib_Res/ColMatchExpRes_Obs143.mat
- Matlab_IndivObs_PlosOne/ObsCalib_Res/ColMatchExpRes_Obs144.mat
- Matlab_IndivObs_PlosOne/ObsCalib_Res/ColMatchExpRes_Obs145.mat
- Matlab_IndivObs_PlosOne/ObsCalib_Res/ColMatchExpRes_Obs146.mat
- Matlab_IndivObs_PlosOne/ObsCalib_Res/ColMatchExpRes_Obs147.mat
- Matlab_IndivObs_PlosOne/ObsCalib_Res/ColMatchExpRes_Obs148.mat
- Matlab_IndivObs_PlosOne/ObsCalib_Res/ColMatchExpRes_Obs149.mat
- Matlab_IndivObs_PlosOne/ObsCalib_Res/ColMatchExpRes_Obs150.mat
- Matlab_IndivObs_PlosOne/ObsCalib_Res/ColMatchExpRes_Obs151.mat
- Matlab_IndivObs_PlosOne/ObsCalib_Res/ColMatchExpRes_Obs152.mat
- Matlab_IndivObs_PlosOne/ObsCalib_Res/ColMatchExpRes_Obs153.mat
- Matlab_IndivObs_PlosOne/ObsCalib_Res/ColMatchExpRes_Obs154.mat
- Matlab_IndivObs_PlosOne/ObsCalib_Res/ColMatchExpRes_Obs155.mat
- Matlab_IndivObs_PlosOne/ObsCalib_Res/ColMatchExpRes_Obs156.mat
- Matlab_IndivObs_PlosOne/ObsCalib_Res/ColMatchExpRes_Obs157.mat
- Matlab_IndivObs_PlosOne/ObsCalib_Res/ColMatchExpRes_Obs158.mat
- Matlab_IndivObs_PlosOne/ObsCalib_Res/ColMatchExpRes_Obs159.mat
- Matlab_IndivObs_PlosOne/ObsCalib_Res/ColMatchExpRes_Obs160.mat
- Matlab_IndivObs_PlosOne/ObsCalib_Res/ColMatchExpRes_Obs161.mat
- Matlab_IndivObs_PlosOne/ReadMe.txt
- Matlab_IndivObs_PlosOne/test_ObsCalib.m
- Matlab_IndivObs_PlosOne/test_RayleighMatch.m
- Matlab_IndivObs_PlosOne/test_SB.m
- Matlab_IndivObs_PlosOne/Toolbox_IndivObs/
- Matlab_IndivObs_PlosOne/Toolbox_IndivObs/CatObsPfctr.csv
- Matlab_IndivObs_PlosOne/Toolbox_IndivObs/cie2006cmfsEx.m
- Matlab_IndivObs_PlosOne/Toolbox_IndivObs/cie2006_Alms.txt
- Matlab_IndivObs_PlosOne/Toolbox_IndivObs/cie2006_docul.txt
- Matlab_IndivObs_PlosOne/Toolbox_IndivObs/cie2006_RelativeMacularDensity.txt
- Matlab_IndivObs_PlosOne/Toolbox_IndivObs/fnc_genMonteCarloObs.m
- Matlab_IndivObs_PlosOne/Toolbox_IndivObs/fnc_genMonteCarloObs_USCensusAgeDist.m
- Matlab_IndivObs_PlosOne/Toolbox_IndivObs/fnc_getCatObs.m
- Matlab_IndivObs_PlosOne/Toolbox_IndivObs/fnc_MonteCarloParam.m
- Matlab_IndivObs_PlosOne/Toolbox_IndivObs/readMe_CatObs.m
- Matlab_IndivObs_PlosOne/Toolbox_IndivObs/readMe_MonteCarloObs.m
- Matlab_IndivObs_PlosOne/Toolbox_IndivObs/USCensus2010Population.xls
- Matlab_IndivObs_PlosOne/Toolbox_ObsCalib/
- Matlab_IndivObs_PlosOne/Toolbox_ObsCalib/fnc_getSpecificObsID.m
- Matlab_IndivObs_PlosOne/Toolbox_ObsCalib/fnc_readObsData.m
- Matlab_IndivObs_PlosOne/Toolbox_ObsCalib/ObsData.xls
