# Supplementary material for: Correction: Individual Colorimetric Observer Model
Source: PLoS One. 2024 Jun 14;19(6):e0305847. doi: 10.1371/journal.pone.0305847 (PMC11178197; doi:10.1371/journal.pone.0305847)
Supplement: S1 File — (ZIP) [file pone.0305847.s001.zip › Matlab_IndivObs_PlosOne/ColorToolbox/atan2Deg.m]

function out = atan2Deg(inY,inX);
out = atan2(inY,inX).*180./pi;
out = out+(out<0).*360;
end
