# Supplementary material for: Correction: Individual Colorimetric Observer Model
Source: PLoS One. 2024 Jun 14;19(6):e0305847. doi: 10.1371/journal.pone.0305847 (PMC11178197; doi:10.1371/journal.pone.0305847)
Supplement: S1 File — (ZIP) [file pone.0305847.s001.zip › Matlab_IndivObs_PlosOne/ColorToolbox/cmfA2cmfB.m]

function [ cmf_out , M ] = cmfA2cmfB( cmf_in , cmf_ref )
% linearly transforms cmf_in to cmf_ref, the transformed cmf is cmf_out
% mainly for computing dE for non-2deg Obs

% cmf_ref = M * cmf_in
M = cmf_ref'*pinv(cmf_in'); 

cmf_out = ( M * cmf_in' )'; 

end
