# Supplementary material for: Correction: Individual Colorimetric Observer Model
Source: PLoS One. 2024 Jun 14;19(6):e0305847. doi: 10.1371/journal.pone.0305847 (PMC11178197; doi:10.1371/journal.pone.0305847)
Supplement: S1 File — (ZIP) [file pone.0305847.s001.zip › Matlab_IndivObs_PlosOne/ColorToolbox/Database/all_1nm_data_illA_illD65.xls]

## Sheet: all @ 1 nm
nm	CIE A	CIE D65
300	0.930483	0.0341
301	0.967643	0.36014
302	1.00597	0.68618
303	1.04549	1.01222
304	1.08623	1.33826
305	1.12821	1.6643
306	1.17147	1.99034
307	1.21602	2.31638
308	1.26188	2.64242
309	1.3091	2.96846
310	1.35769	3.2945
311	1.40768	4.98865
312	1.4591	6.6828
313	1.51198	8.37695
314	1.56633	10.0711
315	1.62219	11.7652
316	1.67959	13.4594
317	1.73855	15.1535
318	1.7991	16.8477
319	1.86127	18.5418
320	1.92508	20.236
321	1.99057	21.9177
322	2.05776	23.5995
323	2.12667	25.2812
324	2.19734	26.963
325	2.2698	28.6447
326	2.34406	30.3265
327	2.42017	32.0082
328	2.49814	33.69
329	2.57801	35.3717
330	2.65981	37.0535
331	2.74355	37.343
332	2.82928	37.6326
333	2.91701	37.9221
334	3.00678	38.2116
335	3.09861	38.5011
336	3.19253	38.7907
337	3.28857	39.0802
338	3.38676	39.3697
339	3.48712	39.6593
340	3.58968	39.9488
341	3.69447	40.4451
342	3.80152	40.9414
343	3.91085	41.4377
344	4.0225	41.934
345	4.13648	42.4302
346	4.25282	42.9265
347	4.37156	43.4228
348	4.49272	43.9191
349	4.61631	44.4154
350	4.74238	44.9117
351	4.87095	45.0844
352	5.00204	45.257
353	5.13568	45.4297
354	5.27189	45.6023
355	5.4107	45.775
356	5.55213	45.9477
357	5.69622	46.1203
358	5.84298	46.293
359	5.99244	46.4656
360	6.14462	46.6383
361	6.29955	47.1834
362	6.45724	47.7285
363	6.61774	48.2735
364	6.78105	48.8186
365	6.9472	49.3637
366	7.11621	49.9088
367	7.28811	50.4539
368	7.46292	50.9989
369	7.64066	51.544
370	7.82135	52.0891
371	8.00501	51.8777
372	8.19167	51.6664
373	8.38134	51.455
374	8.57404	51.2437
375	8.7698	51.0323
376	8.96864	50.8209
377	9.17056	50.6096
378	9.37561	50.3982
379	9.58378	50.1869
380	9.7951	49.9755
381	10.0096	50.4428
382	10.2273	50.91
383	10.4481	51.3773
384	10.6722	51.8446
385	10.8996	52.3118
386	11.1302	52.7791
387	11.364	53.2464
388	11.6012	53.7137
389	11.8416	54.1809
390	12.0853	54.6482
391	12.3324	57.4589
392	12.5828	60.2695
393	12.8366	63.0802
394	13.0938	65.8909
395	13.3543	68.7015
396	13.6182	71.5122
397	13.8855	74.3229
398	14.1563	77.1336
399	14.4304	79.9442
400	14.708	82.7549
401	14.9891	83.628
402	15.2736	84.5011
403	15.5616	85.3742
404	15.853	86.2473
405	16.148	87.1204
406	16.4464	87.9936
407	16.7484	88.8667
408	17.0538	89.7398
409	17.3628	90.6129
410	17.6753	91.486
411	17.9913	91.6806
412	18.3108	91.8752
413	18.6339	92.0697
414	18.9605	92.2643
415	19.2907	92.4589
416	19.6244	92.6535
417	19.9617	92.8481
418	20.3026	93.0426
419	20.647	93.2372
420	20.995	93.4318
421	21.3465	92.7568
422	21.7016	92.0819
423	22.0603	91.4069
424	22.4225	90.732
425	22.7883	90.057
426	23.1577	89.3821
427	23.5307	88.7071
428	23.9072	88.0322
429	24.2873	87.3572
430	24.6709	86.6823
431	25.0581	88.5006
432	25.4489	90.3188
433	25.8432	92.1371
434	26.2411	93.9554
435	26.6425	95.7736
436	27.0475	97.5919
437	27.456	99.4102
438	27.8681	101.228
439	28.2836	103.047
440	28.7027	104.865
441	29.1253	106.079
442	29.5515	107.294
443	29.9811	108.508
444	30.4142	109.722
445	30.8508	110.936
446	31.2909	112.151
447	31.7345	113.365
448	32.1815	114.579
449	32.632	115.794
450	33.0859	117.008
451	33.5432	117.088
452	34.004	117.169
453	34.4682	117.249
454	34.9358	117.33
455	35.4068	117.41
456	35.8811	117.49
457	36.3588	117.571
458	36.8399	117.651
459	37.3243	117.732
460	37.8121	117.812
461	38.3031	117.517
462	38.7975	117.222
463	39.2951	116.927
464	39.796	116.632
465	40.3002	116.336
466	40.8076	116.041
467	41.3182	115.746
468	41.832	115.451
469	42.3491	115.156
470	42.8693	114.861
471	43.3926	114.967
472	43.9192	115.073
473	44.4488	115.18
474	44.9816	115.286
475	45.5174	115.392
476	46.0563	115.498
477	46.5983	115.604
478	47.1433	115.711
479	47.6913	115.817
480	48.2423	115.923
481	48.7963	115.212
482	49.3533	114.501
483	49.9132	113.789
484	50.476	113.078
485	51.0418	112.367
486	51.6104	111.656
487	52.1818	110.945
488	52.7561	110.233
489	53.3332	109.522
490	53.9132	108.811
491	54.4958	108.865
492	55.0813	108.92
493	55.6694	108.974
494	56.2603	109.028
495	56.8539	109.082
496	57.4501	109.137
497	58.0489	109.191
498	58.6504	109.245
499	59.2545	109.3
500	59.8611	109.354
501	60.4703	109.199
502	61.082	109.044
503	61.6962	108.888
504	62.3128	108.733
505	62.932	108.578
506	63.5535	108.423
507	64.1775	108.268
508	64.8038	108.112
509	65.4325	107.957
510	66.0635	107.802
511	66.6968	107.501
512	67.3324	107.2
513	67.9702	106.898
514	68.6102	106.597
515	69.2525	106.296
516	69.8969	105.995
517	70.5435	105.694
518	71.1922	105.392
519	71.843	105.091
520	72.4959	104.79
521	73.1508	105.08
522	73.8077	105.37
523	74.4666	105.66
524	75.1275	105.95
525	75.7903	106.239
526	76.4551	106.529
527	77.1217	106.819
528	77.7902	107.109
529	78.4605	107.399
530	79.1326	107.689
531	79.8065	107.361
532	80.4821	107.032
533	81.1595	106.704
534	81.8386	106.375
535	82.5193	106.047
536	83.2017	105.719
537	83.8856	105.39
538	84.5712	105.062
539	85.2584	104.733
540	85.947	104.405
541	86.6372	104.369
542	87.3288	104.333
543	88.0219	104.297
544	88.7165	104.261
545	89.4124	104.225
546	90.1097	104.19
547	90.8083	104.154
548	91.5082	104.118
549	92.2095	104.082
550	92.912	104.046
551	93.6157	103.641
552	94.3206	103.237
553	95.0267	102.832
554	95.7339	102.428
555	96.4423	102.023
556	97.1518	101.618
557	97.8623	101.214
558	98.5739	100.809
559	99.2864	100.405
560	100	100
561	100.715	99.6334
562	101.43	99.2668
563	102.146	98.9003
564	102.864	98.5337
565	103.582	98.1671
566	104.301	97.8005
567	105.02	97.4339
568	105.741	97.0674
569	106.462	96.7008
570	107.184	96.3342
571	107.906	96.2796
572	108.63	96.225
573	109.354	96.1703
574	110.078	96.1157
575	110.803	96.0611
576	111.529	96.0065
577	112.255	95.9519
578	112.982	95.8972
579	113.709	95.8426
580	114.436	95.788
581	115.164	95.0778
582	115.893	94.3675
583	116.622	93.6573
584	117.351	92.947
585	118.08	92.2368
586	118.81	91.5266
587	119.54	90.8163
588	120.27	90.1061
589	121.001	89.3958
590	121.731	88.6856
591	122.462	88.8177
592	123.193	88.9497
593	123.924	89.0818
594	124.655	89.2138
595	125.386	89.3459
596	126.118	89.478
597	126.849	89.61
598	127.58	89.7421
599	128.312	89.8741
600	129.043	90.0062
601	129.774	89.9655
602	130.505	89.9248
603	131.236	89.8841
604	131.966	89.8434
605	132.697	89.8026
606	133.427	89.7619
607	134.157	89.7212
608	134.887	89.6805
609	135.617	89.6398
610	136.346	89.5991
611	137.075	89.4091
612	137.804	89.219
613	138.532	89.029
614	139.26	88.8389
615	139.988	88.6489
616	140.715	88.4589
617	141.441	88.2688
618	142.167	88.0788
619	142.893	87.8887
620	143.618	87.6987
621	144.343	87.2577
622	145.067	86.8167
623	145.79	86.3757
624	146.513	85.9347
625	147.235	85.4936
626	147.957	85.0526
627	148.678	84.6116
628	149.398	84.1706
629	150.117	83.7296
630	150.836	83.2886
631	151.554	83.3297
632	152.271	83.3707
633	152.988	83.4118
634	153.704	83.4528
635	154.418	83.4939
636	155.132	83.535
637	155.845	83.576
638	156.558	83.6171
639	157.269	83.6581
640	157.979	83.6992
641	158.689	83.332
642	159.397	82.9647
643	160.104	82.5975
644	160.811	82.2302
645	161.516	81.863
646	162.221	81.4958
647	162.924	81.1285
648	163.626	80.7613
649	164.327	80.394
650	165.028	80.0268
651	165.726	80.0456
652	166.424	80.0644
653	167.121	80.0831
654	167.816	80.1019
655	168.51	80.1207
656	169.203	80.1395
657	169.895	80.1583
658	170.586	80.177
659	171.275	80.1958
660	171.963	80.2146
661	172.65	80.4209
662	173.335	80.6272
663	174.019	80.8336
664	174.702	81.0399
665	175.383	81.2462
666	176.063	81.4525
667	176.741	81.6588
668	177.419	81.8652
669	178.094	82.0715
670	178.769	82.2778
671	179.441	81.8784
672	180.113	81.4791
673	180.783	81.0797
674	181.451	80.6804
675	182.118	80.281
676	182.783	79.8816
677	183.447	79.4823
678	184.109	79.0829
679	184.77	78.6836
680	185.429	78.2842
681	186.087	77.4279
682	186.743	76.5716
683	187.397	75.7153
684	188.05	74.859
685	188.701	74.0027
686	189.35	73.1465
687	189.998	72.2902
688	190.644	71.4339
689	191.288	70.5776
690	191.931	69.7213
691	192.572	69.9101
692	193.211	70.0989
693	193.849	70.2876
694	194.484	70.4764
695	195.118	70.6652
696	195.75	70.854
697	196.381	71.0428
698	197.009	71.2315
699	197.636	71.4203
700	198.261	71.6091
701	198.884	71.8831
702	199.506	72.1571
703	200.125	72.4311
704	200.743	72.7051
705	201.359	72.979
706	201.972	73.253
707	202.584	73.527
708	203.195	73.801
709	203.803	74.075
710	204.409	74.349
711	205.013	73.0745
712	205.616	71.8
713	206.216	70.5255
714	206.815	69.251
715	207.411	67.9765
716	208.006	66.702
717	208.599	65.4275
718	209.189	64.153
719	209.778	62.8785
720	210.365	61.604
721	210.949	62.4322
722	211.532	63.2603
723	212.112	64.0885
724	212.691	64.9166
725	213.268	65.7448
726	213.842	66.573
727	214.415	67.4011
728	214.985	68.2293
729	215.553	69.0574
730	216.12	69.8856
731	216.684	70.4057
732	217.246	70.9259
733	217.806	71.446
734	218.364	71.9662
735	218.92	72.4863
736	219.473	73.0064
737	220.025	73.5266
738	220.574	74.0467
739	221.122	74.5669
740	221.667	75.087
741	222.21	73.9376
742	222.751	72.7881
743	223.29	71.6387
744	223.826	70.4893
745	224.361	69.3398
746	224.893	68.1904
747	225.423	67.041
748	225.951	65.8916
749	226.477	64.7421
750	227	63.5927
751	227.522	61.8752
752	228.041	60.1578
753	228.558	58.4403
754	229.073	56.7229
755	229.585	55.0054
756	230.096	53.288
757	230.604	51.5705
758	231.11	49.8531
759	231.614	48.1356
760	232.115	46.4182
761	232.615	48.4569
762	233.112	50.4956
763	233.606	52.5344
764	234.099	54.5731
765	234.589	56.6118
766	235.078	58.6505
767	235.564	60.6892
768	236.047	62.728
769	236.529	64.7667
770	237.008	66.8054
771	237.485	66.4631
772	237.959	66.1209
773	238.432	65.7786
774	238.902	65.4364
775	239.37	65.0941
776	239.836	64.7518
777	240.299	64.4096
778	240.76	64.0673
779	241.219	63.7251
780	241.675	63.3828
781	242.13	63.4749
782	242.582	63.567
783	243.031	63.6592
784	243.479	63.7513
785	243.924	63.8434
786	244.367	63.9355
787	244.808	64.0276
788	245.246	64.1198
789	245.682	64.2119
790	246.116	64.304
791	246.548	63.8188
792	246.977	63.3336
793	247.404	62.8484
794	247.829	62.3632
795	248.251	61.8779
796	248.671	61.3927
797	249.089	60.9075
798	249.505	60.4223
799	249.918	59.9371
800	250.329	59.4519
801	250.738	58.7026
802	251.144	57.9533
803	251.548	57.204
804	251.95	56.4547
805	252.35	55.7054
806	252.747	54.9562
807	253.142	54.2069
808	253.535	53.4576
809	253.925	52.7083
810	254.314	51.959
811	254.7	52.5072
812	255.083	53.0553
813	255.465	53.6035
814	255.844	54.1516
815	256.221	54.6998
816	256.595	55.248
817	256.968	55.7961
818	257.338	56.3443
819	257.706	56.8924
820	258.071	57.4406
821	258.434	57.7278
822	258.795	58.015
823	259.154	58.3022
824	259.511	58.5894
825	259.865	58.8765
826	260.217	59.1637
827	260.567	59.4509
828	260.914	59.7381
829	261.259	60.0253
830	261.602	60.3125
