# Supplementary material for: Correction: Individual Colorimetric Observer Model
Source: PLoS One. 2024 Jun 14;19(6):e0305847. doi: 10.1371/journal.pone.0305847 (PMC11178197; doi:10.1371/journal.pone.0305847)
Supplement: S1 File — (ZIP) [file pone.0305847.s001.zip › Matlab_IndivObs_PlosOne/ColorToolbox/Database/ciexyz64_1.csv]

360	0.000000122200	0.000000013398	0.000000535027
361	0.000000185138	0.000000020294	0.000000810720
362	0.000000278830	0.000000030560	0.000001221200
363	0.000000417470	0.000000045740	0.000001828700
364	0.000000621330	0.000000068050	0.000002722200
365	0.000000919270	0.000000100650	0.000004028300
366	0.000001351980	0.000000147980	0.000005925700
367	0.000001976540	0.000000216270	0.000008665100
368	0.000002872500	0.000000314200	0.000012596000
369	0.000004149500	0.000000453700	0.000018201000
370	0.000005958600	0.000000651100	0.000026143700
371	0.000008505600	0.000000928800	0.000037330000
372	0.000012068600	0.000001317500	0.000052987000
373	0.000017022600	0.000001857200	0.000074764000
374	0.000023868000	0.000002602000	0.000104870000
375	0.000033266000	0.000003625000	0.000146220000
376	0.000046087000	0.000005019000	0.000202660000
377	0.000063472000	0.000006907000	0.000279230000
378	0.000086892000	0.000009449000	0.000382450000
379	0.000118246000	0.000012848000	0.000520720000
380	0.000159952000	0.000017364000	0.000704776000
381	0.000215080000	0.000023327000	0.000948230000
382	0.000287490000	0.000031150000	0.001268200000
383	0.000381990000	0.000041350000	0.001686100000
384	0.000504550000	0.000054560000	0.002228500000
385	0.000662440000	0.000071560000	0.002927800000
386	0.000864500000	0.000093300000	0.003823700000
387	0.001121500000	0.000120870000	0.004964200000
388	0.001446160000	0.000155640000	0.006406700000
389	0.001853590000	0.000199200000	0.008219300000
390	0.002361600000	0.000253400000	0.010482200000
391	0.002990600000	0.000320200000	0.013289000000
392	0.003764500000	0.000402400000	0.016747000000
393	0.004710200000	0.000502300000	0.020980000000
394	0.005858100000	0.000623200000	0.026127000000
395	0.007242300000	0.000768500000	0.032344000000
396	0.008899600000	0.000941700000	0.039802000000
397	0.010870900000	0.001147800000	0.048691000000
398	0.013198900000	0.001390300000	0.059210000000
399	0.015929200000	0.001674000000	0.071576000000
400	0.019109700000	0.002004400000	0.086010900000
401	0.022788000000	0.002386000000	0.102740000000
402	0.027011000000	0.002822000000	0.122000000000
403	0.031829000000	0.003319000000	0.144020000000
404	0.037278000000	0.003880000000	0.168990000000
405	0.043400000000	0.004509000000	0.197120000000
406	0.050223000000	0.005209000000	0.228570000000
407	0.057764000000	0.005985000000	0.263470000000
408	0.066038000000	0.006833000000	0.301900000000
409	0.075033000000	0.007757000000	0.343870000000
410	0.084736000000	0.008756000000	0.389366000000
411	0.095041000000	0.009816000000	0.437970000000
412	0.105836000000	0.010918000000	0.489220000000
413	0.117066000000	0.012058000000	0.542900000000
414	0.128682000000	0.013237000000	0.598810000000
415	0.140638000000	0.014456000000	0.656760000000
416	0.152893000000	0.015717000000	0.716580000000
417	0.165416000000	0.017025000000	0.778120000000
418	0.178191000000	0.018399000000	0.841310000000
419	0.191214000000	0.019848000000	0.906110000000
420	0.204492000000	0.021391000000	0.972542000000
421	0.217650000000	0.022992000000	1.038900000000
422	0.230267000000	0.024598000000	1.103100000000
423	0.242311000000	0.026213000000	1.165100000000
424	0.253793000000	0.027841000000	1.224900000000
425	0.264737000000	0.029497000000	1.282500000000
426	0.275195000000	0.031195000000	1.338200000000
427	0.285301000000	0.032927000000	1.392600000000
428	0.295143000000	0.034738000000	1.446100000000
429	0.304869000000	0.036654000000	1.499400000000
430	0.314679000000	0.038676000000	1.553480000000
431	0.324355000000	0.040792000000	1.607200000000
432	0.333570000000	0.042946000000	1.658900000000
433	0.342243000000	0.045114000000	1.708200000000
434	0.350312000000	0.047333000000	1.754800000000
435	0.357719000000	0.049602000000	1.798500000000
436	0.364482000000	0.051934000000	1.839200000000
437	0.370493000000	0.054337000000	1.876600000000
438	0.375727000000	0.056822000000	1.910500000000
439	0.380158000000	0.059399000000	1.940800000000
440	0.383734000000	0.062077000000	1.967280000000
441	0.386327000000	0.064737000000	1.989100000000
442	0.387858000000	0.067285000000	2.005700000000
443	0.388396000000	0.069764000000	2.017400000000
444	0.387978000000	0.072218000000	2.024400000000
445	0.386726000000	0.074704000000	2.027300000000
446	0.384696000000	0.077272000000	2.026400000000
447	0.382006000000	0.079979000000	2.022300000000
448	0.378709000000	0.082874000000	2.015300000000
449	0.374915000000	0.086000000000	2.006000000000
450	0.370702000000	0.089456000000	1.994800000000
451	0.366089000000	0.092947000000	1.981400000000
452	0.361045000000	0.096275000000	1.965300000000
453	0.355518000000	0.099535000000	1.946400000000
454	0.349486000000	0.102829000000	1.924800000000
455	0.342957000000	0.106256000000	1.900700000000
456	0.335893000000	0.109901000000	1.874100000000
457	0.328284000000	0.113835000000	1.845100000000
458	0.320150000000	0.118167000000	1.813900000000
459	0.311475000000	0.122932000000	1.780600000000
460	0.302273000000	0.128201000000	1.745370000000
461	0.292858000000	0.133457000000	1.709100000000
462	0.283502000000	0.138323000000	1.672300000000
463	0.274044000000	0.143042000000	1.634700000000
464	0.264263000000	0.147787000000	1.595600000000
465	0.254085000000	0.152761000000	1.554900000000
466	0.243392000000	0.158102000000	1.512200000000
467	0.232187000000	0.163941000000	1.467300000000
468	0.220488000000	0.170362000000	1.419900000000
469	0.208198000000	0.177425000000	1.370000000000
470	0.195618000000	0.185190000000	1.317560000000
471	0.183034000000	0.193025000000	1.262400000000
472	0.170222000000	0.200313000000	1.205000000000
473	0.157348000000	0.207156000000	1.146600000000
474	0.144650000000	0.213644000000	1.088000000000
475	0.132349000000	0.219940000000	1.030200000000
476	0.120584000000	0.226170000000	0.973830000000
477	0.109456000000	0.232467000000	0.919430000000
478	0.099042000000	0.239025000000	0.867460000000
479	0.089388000000	0.245997000000	0.818280000000
480	0.080507000000	0.253589000000	0.772125000000
481	0.072034000000	0.261876000000	0.728290000000
482	0.063710000000	0.270643000000	0.686040000000
483	0.055694000000	0.279645000000	0.645530000000
484	0.048117000000	0.288694000000	0.606850000000
485	0.041072000000	0.297665000000	0.570060000000
486	0.034642000000	0.306469000000	0.535220000000
487	0.028896000000	0.315035000000	0.502340000000
488	0.023876000000	0.323335000000	0.471400000000
489	0.019628000000	0.331366000000	0.442390000000
490	0.016172000000	0.339133000000	0.415254000000
491	0.013300000000	0.347860000000	0.390024000000
492	0.010759000000	0.358326000000	0.366399000000
493	0.008542000000	0.370001000000	0.344015000000
494	0.006661000000	0.382464000000	0.322689000000
495	0.005132000000	0.395379000000	0.302356000000
496	0.003982000000	0.408482000000	0.283036000000
497	0.003239000000	0.421588000000	0.264816000000
498	0.002934000000	0.434619000000	0.247848000000
499	0.003114000000	0.447601000000	0.232318000000
500	0.003816000000	0.460777000000	0.218502000000
501	0.005095000000	0.474340000000	0.205851000000
502	0.006936000000	0.488200000000	0.193596000000
503	0.009299000000	0.502340000000	0.181736000000
504	0.012147000000	0.516740000000	0.170281000000
505	0.015444000000	0.531360000000	0.159249000000
506	0.019156000000	0.546190000000	0.148673000000
507	0.023250000000	0.561180000000	0.138609000000
508	0.027690000000	0.576290000000	0.129096000000
509	0.032444000000	0.591500000000	0.120215000000
510	0.037465000000	0.606741000000	0.112044000000
511	0.042956000000	0.622150000000	0.104710000000
512	0.049114000000	0.637830000000	0.098196000000
513	0.055920000000	0.653710000000	0.092361000000
514	0.063349000000	0.669680000000	0.087088000000
515	0.071358000000	0.685660000000	0.082248000000
516	0.079901000000	0.701550000000	0.077744000000
517	0.088909000000	0.717230000000	0.073456000000
518	0.098293000000	0.732570000000	0.069268000000
519	0.107949000000	0.747460000000	0.065060000000
520	0.117749000000	0.761757000000	0.060709000000
521	0.127839000000	0.775340000000	0.056457000000
522	0.138450000000	0.788220000000	0.052609000000
523	0.149516000000	0.800460000000	0.049122000000
524	0.161041000000	0.812140000000	0.045954000000
525	0.172953000000	0.823330000000	0.043050000000
526	0.185209000000	0.834120000000	0.040368000000
527	0.197755000000	0.844600000000	0.037839000000
528	0.210538000000	0.854870000000	0.035384000000
529	0.223460000000	0.865040000000	0.032949000000
530	0.236491000000	0.875211000000	0.030451000000
531	0.249633000000	0.885370000000	0.028029000000
532	0.262972000000	0.895370000000	0.025862000000
533	0.276515000000	0.905150000000	0.023920000000
534	0.290269000000	0.914650000000	0.022174000000
535	0.304213000000	0.923810000000	0.020584000000
536	0.318361000000	0.932550000000	0.019127000000
537	0.332705000000	0.940810000000	0.017740000000
538	0.347232000000	0.948520000000	0.016403000000
539	0.361926000000	0.955600000000	0.015064000000
540	0.376772000000	0.961988000000	0.013676000000
541	0.391683000000	0.967540000000	0.012308000000
542	0.406594000000	0.972230000000	0.011056000000
543	0.421539000000	0.976170000000	0.009915000000
544	0.436517000000	0.979460000000	0.008872000000
545	0.451584000000	0.982200000000	0.007918000000
546	0.466782000000	0.984520000000	0.007030000000
547	0.482147000000	0.986520000000	0.006223000000
548	0.497738000000	0.988320000000	0.005453000000
549	0.513606000000	0.990020000000	0.004714000000
550	0.529826000000	0.991761000000	0.003988000000
551	0.546440000000	0.993530000000	0.003289000000
552	0.563426000000	0.995230000000	0.002646000000
553	0.580726000000	0.996770000000	0.002063000000
554	0.598290000000	0.998090000000	0.001533000000
555	0.616053000000	0.999110000000	0.001091000000
556	0.633948000000	0.999770000000	0.000711000000
557	0.651901000000	1.000000000000	0.000407000000
558	0.669824000000	0.999710000000	0.000184000000
559	0.687632000000	0.998850000000	0.000047000000
560	0.705224000000	0.997340000000	0.000000000000
561	0.722773000000	0.995260000000	0.000000000000
562	0.740483000000	0.992740000000	0.000000000000
563	0.758273000000	0.989750000000	0.000000000000
564	0.776083000000	0.986300000000	0.000000000000
565	0.793832000000	0.982380000000	0.000000000000
566	0.811436000000	0.977980000000	0.000000000000
567	0.828822000000	0.973110000000	0.000000000000
568	0.845879000000	0.967740000000	0.000000000000
569	0.862525000000	0.961890000000	0.000000000000
570	0.878655000000	0.955552000000	0.000000000000
571	0.894208000000	0.948601000000	0.000000000000
572	0.909206000000	0.940981000000	0.000000000000
573	0.923672000000	0.932798000000	0.000000000000
574	0.937638000000	0.924158000000	0.000000000000
575	0.951162000000	0.915175000000	0.000000000000
576	0.964283000000	0.905954000000	0.000000000000
577	0.977068000000	0.896608000000	0.000000000000
578	0.989590000000	0.887249000000	0.000000000000
579	1.001910000000	0.877986000000	0.000000000000
580	1.014160000000	0.868934000000	0.000000000000
581	1.026500000000	0.860164000000	0.000000000000
582	1.038800000000	0.851519000000	0.000000000000
583	1.051000000000	0.842963000000	0.000000000000
584	1.062900000000	0.834393000000	0.000000000000
585	1.074300000000	0.825623000000	0.000000000000
586	1.085200000000	0.816764000000	0.000000000000
587	1.095200000000	0.807544000000	0.000000000000
588	1.104200000000	0.797947000000	0.000000000000
589	1.112000000000	0.787893000000	0.000000000000
590	1.118520000000	0.777405000000	0.000000000000
591	1.123800000000	0.766490000000	0.000000000000
592	1.128000000000	0.755309000000	0.000000000000
593	1.131100000000	0.743845000000	0.000000000000
594	1.133200000000	0.732190000000	0.000000000000
595	1.134300000000	0.720353000000	0.000000000000
596	1.134300000000	0.708281000000	0.000000000000
597	1.133300000000	0.696055000000	0.000000000000
598	1.131200000000	0.683621000000	0.000000000000
599	1.128100000000	0.671048000000	0.000000000000
600	1.123990000000	0.658341000000	0.000000000000
601	1.118900000000	0.645545000000	0.000000000000
602	1.112900000000	0.632718000000	0.000000000000
603	1.105900000000	0.619815000000	0.000000000000
604	1.098000000000	0.606887000000	0.000000000000
605	1.089100000000	0.593878000000	0.000000000000
606	1.079200000000	0.580781000000	0.000000000000
607	1.068400000000	0.567653000000	0.000000000000
608	1.056700000000	0.554490000000	0.000000000000
609	1.044000000000	0.541228000000	0.000000000000
610	1.030480000000	0.527963000000	0.000000000000
611	1.016000000000	0.514634000000	0.000000000000
612	1.000800000000	0.501363000000	0.000000000000
613	0.984790000000	0.488124000000	0.000000000000
614	0.968080000000	0.474935000000	0.000000000000
615	0.950740000000	0.461834000000	0.000000000000
616	0.932800000000	0.448823000000	0.000000000000
617	0.914340000000	0.435917000000	0.000000000000
618	0.895390000000	0.423153000000	0.000000000000
619	0.876030000000	0.410526000000	0.000000000000
620	0.856297000000	0.398057000000	0.000000000000
621	0.836350000000	0.385835000000	0.000000000000
622	0.816290000000	0.373951000000	0.000000000000
623	0.796050000000	0.362311000000	0.000000000000
624	0.775610000000	0.350863000000	0.000000000000
625	0.754930000000	0.339554000000	0.000000000000
626	0.733990000000	0.328309000000	0.000000000000
627	0.712780000000	0.317118000000	0.000000000000
628	0.691290000000	0.305936000000	0.000000000000
629	0.669520000000	0.294737000000	0.000000000000
630	0.647467000000	0.283493000000	0.000000000000
631	0.625110000000	0.272222000000	0.000000000000
632	0.602520000000	0.260990000000	0.000000000000
633	0.579890000000	0.249877000000	0.000000000000
634	0.557370000000	0.238946000000	0.000000000000
635	0.535110000000	0.228254000000	0.000000000000
636	0.513240000000	0.217853000000	0.000000000000
637	0.491860000000	0.207780000000	0.000000000000
638	0.471080000000	0.198072000000	0.000000000000
639	0.450960000000	0.188748000000	0.000000000000
640	0.431567000000	0.179828000000	0.000000000000
641	0.412870000000	0.171285000000	0.000000000000
642	0.394750000000	0.163059000000	0.000000000000
643	0.377210000000	0.155151000000	0.000000000000
644	0.360190000000	0.147535000000	0.000000000000
645	0.343690000000	0.140211000000	0.000000000000
646	0.327690000000	0.133170000000	0.000000000000
647	0.312170000000	0.126400000000	0.000000000000
648	0.297110000000	0.119892000000	0.000000000000
649	0.282500000000	0.113640000000	0.000000000000
650	0.268329000000	0.107633000000	0.000000000000
651	0.254590000000	0.101870000000	0.000000000000
652	0.241300000000	0.096347000000	0.000000000000
653	0.228480000000	0.091063000000	0.000000000000
654	0.216140000000	0.086010000000	0.000000000000
655	0.204300000000	0.081187000000	0.000000000000
656	0.192950000000	0.076583000000	0.000000000000
657	0.182110000000	0.072198000000	0.000000000000
658	0.171770000000	0.068024000000	0.000000000000
659	0.161920000000	0.064052000000	0.000000000000
660	0.152568000000	0.060281000000	0.000000000000
661	0.143670000000	0.056697000000	0.000000000000
662	0.135200000000	0.053292000000	0.000000000000
663	0.127130000000	0.050059000000	0.000000000000
664	0.119480000000	0.046998000000	0.000000000000
665	0.112210000000	0.044096000000	0.000000000000
666	0.105310000000	0.041345000000	0.000000000000
667	0.098786000000	0.038750700000	0.000000000000
668	0.092610000000	0.036297800000	0.000000000000
669	0.086773000000	0.033983200000	0.000000000000
670	0.081260600000	0.031800400000	0.000000000000
671	0.076048000000	0.029739500000	0.000000000000
672	0.071114000000	0.027791800000	0.000000000000
673	0.066454000000	0.025955100000	0.000000000000
674	0.062062000000	0.024226300000	0.000000000000
675	0.057930000000	0.022601700000	0.000000000000
676	0.054050000000	0.021077900000	0.000000000000
677	0.050412000000	0.019650500000	0.000000000000
678	0.047006000000	0.018315300000	0.000000000000
679	0.043823000000	0.017068600000	0.000000000000
680	0.040850800000	0.015905100000	0.000000000000
681	0.038072000000	0.014818300000	0.000000000000
682	0.035468000000	0.013800800000	0.000000000000
683	0.033031000000	0.012849500000	0.000000000000
684	0.030753000000	0.011960700000	0.000000000000
685	0.028623000000	0.011130300000	0.000000000000
686	0.026635000000	0.010355500000	0.000000000000
687	0.024781000000	0.009633200000	0.000000000000
688	0.023052000000	0.008959900000	0.000000000000
689	0.021441000000	0.008332400000	0.000000000000
690	0.019941300000	0.007748800000	0.000000000000
691	0.018544000000	0.007204600000	0.000000000000
692	0.017241000000	0.006697500000	0.000000000000
693	0.016027000000	0.006225100000	0.000000000000
694	0.014896000000	0.005785000000	0.000000000000
695	0.013842000000	0.005375100000	0.000000000000
696	0.012862000000	0.004994100000	0.000000000000
697	0.011949000000	0.004639200000	0.000000000000
698	0.011100000000	0.004309300000	0.000000000000
699	0.010311000000	0.004002800000	0.000000000000
700	0.009576880000	0.003717740000	0.000000000000
701	0.008894000000	0.003452620000	0.000000000000
702	0.008258100000	0.003205830000	0.000000000000
703	0.007666400000	0.002976230000	0.000000000000
704	0.007116300000	0.002762810000	0.000000000000
705	0.006605200000	0.002564560000	0.000000000000
706	0.006130600000	0.002380480000	0.000000000000
707	0.005690300000	0.002209710000	0.000000000000
708	0.005281900000	0.002051320000	0.000000000000
709	0.004903300000	0.001904490000	0.000000000000
710	0.004552630000	0.001768470000	0.000000000000
711	0.004227500000	0.001642360000	0.000000000000
712	0.003925800000	0.001525350000	0.000000000000
713	0.003645700000	0.001416720000	0.000000000000
714	0.003385900000	0.001315950000	0.000000000000
715	0.003144700000	0.001222390000	0.000000000000
716	0.002920800000	0.001135550000	0.000000000000
717	0.002713000000	0.001054940000	0.000000000000
718	0.002520200000	0.000980140000	0.000000000000
719	0.002341100000	0.000910660000	0.000000000000
720	0.002174960000	0.000846190000	0.000000000000
721	0.002020600000	0.000786290000	0.000000000000
722	0.001877300000	0.000730680000	0.000000000000
723	0.001744100000	0.000678990000	0.000000000000
724	0.001620500000	0.000631010000	0.000000000000
725	0.001505700000	0.000586440000	0.000000000000
726	0.001399200000	0.000545110000	0.000000000000
727	0.001300400000	0.000506720000	0.000000000000
728	0.001208700000	0.000471110000	0.000000000000
729	0.001123600000	0.000438050000	0.000000000000
730	0.001044760000	0.000407410000	0.000000000000
731	0.000971560000	0.000378962000	0.000000000000
732	0.000903600000	0.000352543000	0.000000000000
733	0.000840480000	0.000328001000	0.000000000000
734	0.000781870000	0.000305208000	0.000000000000
735	0.000727450000	0.000284041000	0.000000000000
736	0.000676900000	0.000264375000	0.000000000000
737	0.000629960000	0.000246109000	0.000000000000
738	0.000586370000	0.000229143000	0.000000000000
739	0.000545870000	0.000213376000	0.000000000000
740	0.000508258000	0.000198730000	0.000000000000
741	0.000473300000	0.000185115000	0.000000000000
742	0.000440800000	0.000172454000	0.000000000000
743	0.000410580000	0.000160678000	0.000000000000
744	0.000382490000	0.000149730000	0.000000000000
745	0.000356380000	0.000139550000	0.000000000000
746	0.000332110000	0.000130086000	0.000000000000
747	0.000309550000	0.000121290000	0.000000000000
748	0.000288580000	0.000113106000	0.000000000000
749	0.000269090000	0.000105501000	0.000000000000
750	0.000250969000	0.000098428000	0.000000000000
751	0.000234130000	0.000091853000	0.000000000000
752	0.000218470000	0.000085738000	0.000000000000
753	0.000203910000	0.000080048000	0.000000000000
754	0.000190350000	0.000074751000	0.000000000000
755	0.000177730000	0.000069819000	0.000000000000
756	0.000165970000	0.000065222000	0.000000000000
757	0.000155020000	0.000060939000	0.000000000000
758	0.000144800000	0.000056942000	0.000000000000
759	0.000135280000	0.000053217000	0.000000000000
760	0.000126390000	0.000049737000	0.000000000000
761	0.000118100000	0.000046491000	0.000000000000
762	0.000110370000	0.000043464000	0.000000000000
763	0.000103150000	0.000040635000	0.000000000000
764	0.000096427000	0.000038000000	0.000000000000
765	0.000090151000	0.000035540500	0.000000000000
766	0.000084294000	0.000033244800	0.000000000000
767	0.000078830000	0.000031100600	0.000000000000
768	0.000073729000	0.000029099000	0.000000000000
769	0.000068969000	0.000027230700	0.000000000000
770	0.000064525800	0.000025486000	0.000000000000
771	0.000060376000	0.000023856100	0.000000000000
772	0.000056500000	0.000022333200	0.000000000000
773	0.000052880000	0.000020910400	0.000000000000
774	0.000049498000	0.000019580800	0.000000000000
775	0.000046339000	0.000018338400	0.000000000000
776	0.000043389000	0.000017177700	0.000000000000
777	0.000040634000	0.000016093400	0.000000000000
778	0.000038060000	0.000015080000	0.000000000000
779	0.000035657000	0.000014133600	0.000000000000
780	0.000033411700	0.000013249000	0.000000000000
781	0.000031315000	0.000012422600	0.000000000000
782	0.000029355000	0.000011649900	0.000000000000
783	0.000027524000	0.000010927700	0.000000000000
784	0.000025811000	0.000010251900	0.000000000000
785	0.000024209000	0.000009619600	0.000000000000
786	0.000022711000	0.000009028100	0.000000000000
787	0.000021308000	0.000008474000	0.000000000000
788	0.000019994000	0.000007954800	0.000000000000
789	0.000018764000	0.000007468600	0.000000000000
790	0.000017611500	0.000007012800	0.000000000000
791	0.000016532000	0.000006585800	0.000000000000
792	0.000015521000	0.000006185700	0.000000000000
793	0.000014574000	0.000005810700	0.000000000000
794	0.000013686000	0.000005459000	0.000000000000
795	0.000012855000	0.000005129800	0.000000000000
796	0.000012075000	0.000004820600	0.000000000000
797	0.000011345000	0.000004531200	0.000000000000
798	0.000010659000	0.000004259100	0.000000000000
799	0.000010017000	0.000004004200	0.000000000000
800	0.000009413630	0.000003764730	0.000000000000
801	0.000008847900	0.000003539950	0.000000000000
802	0.000008317100	0.000003329140	0.000000000000
803	0.000007819000	0.000003131150	0.000000000000
804	0.000007351600	0.000002945290	0.000000000000
805	0.000006913000	0.000002770810	0.000000000000
806	0.000006501500	0.000002607050	0.000000000000
807	0.000006115300	0.000002453290	0.000000000000
808	0.000005752900	0.000002308940	0.000000000000
809	0.000005412700	0.000002173380	0.000000000000
810	0.000005093470	0.000002046130	0.000000000000
811	0.000004793800	0.000001926620	0.000000000000
812	0.000004512500	0.000001814400	0.000000000000
813	0.000004248300	0.000001708950	0.000000000000
814	0.000004000200	0.000001609880	0.000000000000
815	0.000003767100	0.000001516770	0.000000000000
816	0.000003548000	0.000001429210	0.000000000000
817	0.000003342100	0.000001346860	0.000000000000
818	0.000003148500	0.000001269450	0.000000000000
819	0.000002966500	0.000001196620	0.000000000000
820	0.000002795310	0.000001128090	0.000000000000
821	0.000002634500	0.000001063680	0.000000000000
822	0.000002483400	0.000001003130	0.000000000000
823	0.000002341400	0.000000946220	0.000000000000
824	0.000002207800	0.000000892630	0.000000000000
825	0.000002082000	0.000000842160	0.000000000000
826	0.000001963600	0.000000794640	0.000000000000
827	0.000001851900	0.000000749780	0.000000000000
828	0.000001746500	0.000000707440	0.000000000000
829	0.000001647100	0.000000667480	0.000000000000
830	0.000001553140	0.000000629700	0.000000000000
