# Supplementary material for: Correction: Individual Colorimetric Observer Model
Source: PLoS One. 2024 Jun 14;19(6):e0305847. doi: 10.1371/journal.pone.0305847 (PMC11178197; doi:10.1371/journal.pone.0305847)
Supplement: S1 File — (ZIP) [file pone.0305847.s001.zip › Matlab_IndivObs_PlosOne/ColorToolbox/Database/ciexyzjv.csv]

380	2.689900e-003	2.000000e-004	1.226000e-002
385	5.310500e-003	3.955600e-004	2.422200e-002
390	1.078100e-002	8.000000e-004	4.925000e-002
395	2.079200e-002	1.545700e-003	9.513500e-002
400	3.798100e-002	2.800000e-003	1.740900e-001
405	6.315700e-002	4.656200e-003	2.901300e-001
410	9.994100e-002	7.400000e-003	4.605300e-001
415	1.582400e-001	1.177900e-002	7.316600e-001
420	2.294800e-001	1.750000e-002	1.065800e+000
425	2.810800e-001	2.267800e-002	1.314600e+000
430	3.109500e-001	2.730000e-002	1.467200e+000
435	3.307200e-001	3.258400e-002	1.579600e+000
440	3.333600e-001	3.790000e-002	1.616600e+000
445	3.167200e-001	4.239100e-002	1.568200e+000
450	2.888200e-001	4.680000e-002	1.471700e+000
455	2.596900e-001	5.212200e-002	1.374000e+000
460	2.327600e-001	6.000000e-002	1.291700e+000
465	2.099900e-001	7.294200e-002	1.235600e+000
470	1.747600e-001	9.098000e-002	1.113800e+000
475	1.328700e-001	1.128400e-001	9.422000e-001
480	9.194400e-002	1.390200e-001	7.559600e-001
485	5.698500e-002	1.698700e-001	5.864000e-001
490	3.173100e-002	2.080200e-001	4.466900e-001
495	1.461300e-002	2.580800e-001	3.411600e-001
500	4.849100e-003	3.230000e-001	2.643700e-001
505	2.321500e-003	4.054000e-001	2.059400e-001
510	9.289900e-003	5.030000e-001	1.544500e-001
515	2.927800e-002	6.081100e-001	1.091800e-001
520	6.379100e-002	7.100000e-001	7.658500e-002
525	1.108100e-001	7.951000e-001	5.622700e-002
530	1.669200e-001	8.620000e-001	4.136600e-002
535	2.276800e-001	9.150500e-001	2.935300e-002
540	2.926900e-001	9.540000e-001	2.004200e-002
545	3.622500e-001	9.800400e-001	1.331200e-002
550	4.363500e-001	9.949500e-001	8.782300e-003
555	5.151300e-001	1.000100e+000	5.857300e-003
560	5.974800e-001	9.950000e-001	4.049300e-003
565	6.812100e-001	9.787500e-001	2.921700e-003
570	7.642500e-001	9.520000e-001	2.277100e-003
575	8.439400e-001	9.155800e-001	1.970600e-003
580	9.163500e-001	8.700000e-001	1.806600e-003
585	9.770300e-001	8.162300e-001	1.544900e-003
590	1.023000e+000	7.570000e-001	1.234800e-003
595	1.051300e+000	6.948300e-001	1.117700e-003
600	1.055000e+000	6.310000e-001	9.056400e-004
605	1.036200e+000	5.665400e-001	6.946700e-004
610	9.923900e-001	5.030000e-001	4.288500e-004
615	9.286100e-001	4.417200e-001	3.181700e-004
620	8.434600e-001	3.810000e-001	2.559800e-004
625	7.398300e-001	3.205200e-001	1.567900e-004
630	6.328900e-001	2.650000e-001	9.769400e-005
635	5.335100e-001	2.170200e-001	6.894400e-005
640	4.406200e-001	1.750000e-001	5.116500e-005
645	3.545300e-001	1.381200e-001	3.601600e-005
650	2.786200e-001	1.070000e-001	2.423800e-005
655	2.148500e-001	8.165200e-002	1.691500e-005
660	1.616100e-001	6.100000e-002	1.190600e-005
665	1.182000e-001	4.432700e-002	8.148900e-006
670	8.575300e-002	3.200000e-002	5.600600e-006
675	6.307700e-002	2.345400e-002	3.954400e-006
680	4.583400e-002	1.700000e-002	2.791200e-006
685	3.205700e-002	1.187200e-002	1.917600e-006
690	2.218700e-002	8.210000e-003	1.313500e-006
695	1.561200e-002	5.772300e-003	9.151900e-007
700	1.109800e-002	4.102000e-003	6.476700e-007
705	7.923300e-003	2.929100e-003	4.635200e-007
710	5.653100e-003	2.091000e-003	3.330400e-007
715	4.003900e-003	1.482200e-003	2.382300e-007
720	2.825300e-003	1.047000e-003	1.702600e-007
725	1.994700e-003	7.401500e-004	1.220700e-007
730	1.399400e-003	5.200000e-004	8.710700e-008
735	9.698000e-004	3.609300e-004	6.145500e-008
740	6.684700e-004	2.492000e-004	4.316200e-008
745	4.614100e-004	1.723100e-004	3.037900e-008
750	3.207300e-004	1.200000e-004	2.155400e-008
755	2.257300e-004	8.462000e-005	1.549300e-008
760	1.597300e-004	6.000000e-005	1.120400e-008
765	1.127500e-004	4.244600e-005	8.087300e-009
770	7.951300e-005	3.000000e-005	5.834000e-009
775	5.608700e-005	2.121000e-005	4.211000e-009
780	3.954100e-005	1.498900e-005	3.038300e-009
785	2.785200e-005	1.058400e-005	2.190700e-009
790	1.959700e-005	7.465600e-006	1.577800e-009
795	1.377000e-005	5.259200e-006	1.134800e-009
800	9.670000e-006	3.702800e-006	8.156500e-010
805	6.791800e-006	2.607600e-006	5.862600e-010
810	4.770600e-006	1.836500e-006	4.213800e-010
815	3.355000e-006	1.295000e-006	3.031900e-010
820	2.353400e-006	9.109200e-007	2.175300e-010
825	1.637700e-006	6.356400e-007	1.547600e-010
