# Supplementary material for: Correction: Individual Colorimetric Observer Model
Source: PLoS One. 2024 Jun 14;19(6):e0305847. doi: 10.1371/journal.pone.0305847 (PMC11178197; doi:10.1371/journal.pone.0305847)
Supplement: S1 File — (ZIP) [file pone.0305847.s001.zip › Matlab_IndivObs_PlosOne/ColorToolbox/Database/CIE_eigD_380-780-5nm.xls]

## Sheet: CIE_eigD_380-780-5nm.txt
380	63.4	38.5	3
385	64.6	36.75	2.1
390	65.8	35	1.2
395	80.3	39.2	0.05
400	94.8	43.4	-1.1
405	99.8	44.85	-0.8
410	104.8	46.3	-0.5
415	105.35	45.1	-0.6
420	105.9	43.9	-0.7
425	101.35	40.5	-0.95
430	96.8	37.1	-1.2
435	105.35	36.9	-1.9
440	113.9	36.7	-2.6
445	119.75	36.3	-2.75
450	125.6	35.9	-2.9
455	125.55	34.25	-2.85
460	125.5	32.6	-2.8
465	123.4	30.25	-2.7
470	121.3	27.9	-2.6
475	121.3	26.1	-2.6
480	121.3	24.3	-2.6
485	117.4	22.2	-2.2
490	113.5	20.1	-1.8
495	113.3	18.15	-1.65
500	113.1	16.2	-1.5
505	111.95	14.7	-1.4
510	110.8	13.2	-1.3
515	108.65	10.9	-1.25
520	106.5	8.6	-1.2
525	107.65	7.35	-1.1
530	108.8	6.1	-1
535	107.05	5.15	-0.75
540	105.3	4.2	-0.5
545	104.85	3.05	-0.4
550	104.4	1.9	-0.3
555	102.2	0.95	-0.15
560	100	0	0
565	98	-0.8	0.1
570	96	-1.6	0.2
575	95.55	-2.55	0.35
580	95.1	-3.5	0.5
585	92.1	-3.5	1.3
590	89.1	-3.5	2.1
595	89.8	-4.65	2.65
600	90.5	-5.8	3.2
605	90.4	-6.5	3.65
610	90.3	-7.2	4.1
615	89.35	-7.9	4.4
620	88.4	-8.6	4.7
625	86.2	-9.05	4.9
630	84	-9.5	5.1
635	84.55	-10.2	5.9
640	85.1	-10.9	6.7
645	83.5	-10.8	7
650	81.9	-10.7	7.3
655	82.25	-11.35	7.95
660	82.6	-12	8.6
665	83.75	-13	9.2
670	84.9	-14	9.8
675	83.1	-13.8	10
680	81.3	-13.6	10.2
685	76.6	-12.8	9.25
690	71.9	-12	8.3
695	73.1	-12.65	8.95
700	74.3	-13.3	9.6
705	75.35	-13.1	9.05
710	76.4	-12.9	8.5
715	69.85	-11.75	7.75
720	63.3	-10.6	7
725	67.5	-11.1	7.3
730	71.7	-11.6	7.6
735	74.35	-11.9	7.8
740	77	-12.2	8
745	71.1	-11.2	7.35
750	65.2	-10.2	6.7
755	56.45	-9	5.95
760	47.7	-7.8	5.2
765	58.15	-9.5	6.3
770	68.6	-11.2	7.4
775	66.8	-10.8	7.1
780	65	-10.4	6.8
