# Supplementary material for: Correction: Individual Colorimetric Observer Model
Source: PLoS One. 2024 Jun 14;19(6):e0305847. doi: 10.1371/journal.pone.0305847 (PMC11178197; doi:10.1371/journal.pone.0305847)
Supplement: S1 File — (ZIP) [file pone.0305847.s001.zip › Matlab_IndivObs_PlosOne/ColorToolbox/Database/CIE_IllF_1-12_380-780-5nm.xls]

## Sheet: CIE_IllF_1-12_380-780-5nm.txt
380	1.87	1.18	0.82	0.57	1.87	1.05	2.56	1.21	0.9	1.11	0.91	0.96
385	2.36	1.48	1.02	0.7	2.35	1.31	3.18	1.5	1.12	0.63	0.63	0.64
390	2.94	1.84	1.26	0.87	2.92	1.63	3.84	1.81	1.36	0.62	0.46	0.45
395	3.47	2.15	1.44	0.98	3.45	1.9	4.53	2.13	1.6	0.57	0.37	0.33
400	5.17	3.44	2.57	2.01	5.1	3.11	6.15	3.17	2.59	1.48	1.29	1.19
405	19.49	15.69	14.36	13.75	18.91	14.8	19.37	13.08	12.8	12.16	12.68	12.48
410	6.13	3.85	2.7	1.95	6	3.43	7.37	3.83	3.05	2.12	1.59	1.12
415	6.24	3.74	2.45	1.59	6.11	3.3	7.05	3.45	2.56	2.7	1.79	0.94
420	7.01	4.19	2.73	1.76	6.85	3.68	7.71	3.86	2.86	3.74	2.46	1.08
425	7.79	4.62	3	1.93	7.58	4.07	8.41	4.42	3.3	5.14	3.33	1.37
430	8.56	5.06	3.28	2.1	8.31	4.45	9.15	5.09	3.82	6.75	4.49	1.78
435	43.67	34.98	31.85	30.28	40.76	32.61	44.14	34.1	32.62	34.39	33.94	29.05
440	16.94	11.81	9.47	8.03	16.06	10.74	17.52	12.42	10.77	14.86	12.13	7.9
445	10.72	6.27	4.02	2.55	10.32	5.48	11.35	7.68	5.84	10.4	6.95	2.65
450	11.35	6.63	4.25	2.7	10.91	5.78	12	8.6	6.57	10.76	7.19	2.71
455	11.89	6.93	4.44	2.82	11.4	6.03	12.58	9.46	7.25	10.67	7.12	2.65
460	12.37	7.19	4.59	2.91	11.83	6.25	13.08	10.24	7.86	10.11	6.72	2.49
465	12.75	7.4	4.72	2.99	12.17	6.41	13.45	10.84	8.35	9.27	6.13	2.33
470	13	7.54	4.8	3.04	12.4	6.52	13.71	11.33	8.75	8.29	5.46	2.1
475	13.15	7.62	4.86	3.08	12.54	6.58	13.88	11.71	9.06	7.29	4.79	1.91
480	13.23	7.65	4.87	3.09	12.58	6.59	13.95	11.98	9.31	7.91	5.66	3.01
485	13.17	7.62	4.85	3.09	12.52	6.56	13.93	12.17	9.48	16.64	14.29	10.83
490	13.13	7.62	4.88	3.14	12.47	6.56	13.82	12.28	9.61	16.73	14.96	11.88
495	12.85	7.45	4.77	3.06	12.2	6.42	13.64	12.32	9.68	10.44	8.97	6.88
500	12.52	7.28	4.67	3	11.89	6.28	13.43	12.35	9.74	5.94	4.72	3.43
505	12.2	7.15	4.62	2.98	11.61	6.2	13.25	12.44	9.88	3.34	2.33	1.49
510	11.83	7.05	4.62	3.01	11.33	6.19	13.08	12.55	10.04	2.35	1.47	0.92
515	11.5	7.04	4.73	3.14	11.1	6.3	12.93	12.68	10.26	1.88	1.1	0.71
520	11.22	7.16	4.99	3.41	10.96	6.6	12.78	12.77	10.48	1.59	0.89	0.6
525	11.05	7.47	5.48	3.9	10.97	7.12	12.6	12.72	10.63	1.47	0.83	0.63
530	11.03	8.04	6.25	4.69	11.16	7.94	12.44	12.6	10.76	1.8	1.18	1.1
535	11.18	8.88	7.34	5.81	11.54	9.07	12.33	12.43	10.96	5.71	4.9	4.56
540	11.53	10.01	8.78	7.32	12.12	10.49	12.26	12.22	11.18	40.98	39.59	34.4
545	27.74	24.88	23.82	22.59	27.78	25.22	29.52	28.96	27.71	73.69	72.84	65.4
550	17.05	16.64	16.14	15.11	17.73	17.46	17.05	16.51	16.29	33.61	32.61	29.48
555	13.55	14.59	14.59	13.88	14.47	15.63	12.44	11.79	12.28	8.24	7.52	7.16
560	14.33	16.16	16.63	16.33	15.2	17.22	12.58	11.76	12.74	3.38	2.83	3.08
565	15.01	17.56	18.49	18.68	15.77	18.53	12.72	11.77	13.21	2.47	1.96	2.47
570	15.52	18.62	19.95	20.64	16.1	19.43	12.83	11.84	13.65	2.14	1.67	2.27
575	18.29	21.47	23.11	24.28	18.54	21.97	15.46	14.61	16.57	4.86	4.43	5.09
580	19.55	22.79	24.69	26.26	19.5	23.01	16.75	16.11	18.14	11.45	11.28	11.96
585	15.48	19.29	21.41	23.28	15.39	19.41	12.83	12.34	14.55	14.79	14.76	15.32
590	14.91	18.66	20.85	22.94	14.64	18.56	12.67	12.53	14.65	12.16	12.73	14.27
595	14.15	17.73	19.93	22.14	13.72	17.42	12.45	12.72	14.66	8.97	9.74	11.86
600	13.22	16.54	18.67	20.91	12.69	16.09	12.19	12.92	14.61	6.52	7.33	9.28
605	12.19	15.21	17.22	19.43	11.57	14.64	11.89	13.12	14.5	8.81	9.72	12.31
610	11.12	13.8	15.65	17.74	10.45	13.15	11.6	13.34	14.39	44.12	55.27	68.53
615	10.03	12.36	14.04	16	9.35	11.68	11.35	13.61	14.4	34.55	42.58	53.02
620	8.95	10.95	12.45	14.42	8.29	10.25	11.12	13.87	14.47	12.09	13.18	14.67
625	7.96	9.65	10.95	12.56	7.32	8.96	10.95	14.07	14.62	12.15	13.16	14.38
630	7.02	8.4	9.51	10.93	6.41	7.74	10.76	14.2	14.72	10.52	12.26	14.71
635	6.2	7.32	8.27	9.52	5.63	6.69	10.42	14.16	14.55	4.43	5.11	6.46
640	5.42	6.31	7.11	8.18	4.9	5.71	10.11	14.13	14.4	1.95	2.07	2.57
645	4.73	5.43	6.09	7.01	4.26	4.87	10.04	14.34	14.58	2.19	2.34	2.75
650	4.15	4.68	5.22	6	3.72	4.16	10.02	14.5	14.88	3.19	3.58	4.18
655	3.64	4.02	4.45	5.11	3.25	3.55	10.11	14.46	15.51	2.77	3.01	3.44
660	3.2	3.45	3.8	4.36	2.83	3.02	9.87	14	15.47	2.29	2.48	2.81
665	2.81	2.96	3.23	3.69	2.49	2.57	8.65	12.58	13.2	2	2.14	2.42
670	2.47	2.55	2.75	3.13	2.19	2.2	7.27	10.99	10.57	1.52	1.54	1.64
675	2.18	2.19	2.33	2.64	1.93	1.87	6.44	9.98	9.18	1.35	1.33	1.36
680	1.93	1.89	1.99	2.24	1.71	1.6	5.83	9.22	8.25	1.47	1.46	1.49
685	1.72	1.64	1.7	1.91	1.52	1.37	5.41	8.62	7.57	1.79	1.94	2.14
690	1.67	1.53	1.55	1.7	1.43	1.29	5.04	8.07	7.03	1.74	2	2.34
695	1.43	1.27	1.27	1.39	1.26	1.05	4.57	7.39	6.35	1.02	1.2	1.42
700	1.29	1.1	1.09	1.18	1.13	0.91	4.12	6.71	5.72	1.14	1.35	1.61
705	1.19	0.99	0.96	1.03	1.05	0.81	3.77	6.16	5.25	3.32	4.1	5.04
710	1.08	0.88	0.83	0.88	0.96	0.71	3.46	5.63	4.8	4.49	5.58	6.98
715	0.96	0.76	0.71	0.74	0.85	0.61	3.08	5.03	4.29	2.05	2.51	3.19
720	0.88	0.68	0.62	0.64	0.78	0.54	2.73	4.46	3.8	0.49	0.57	0.71
725	0.81	0.61	0.54	0.54	0.72	0.48	2.47	4.02	3.43	0.24	0.27	0.3
730	0.77	0.56	0.49	0.49	0.68	0.44	2.25	3.66	3.12	0.21	0.23	0.26
735	0.75	0.54	0.46	0.46	0.67	0.43	2.06	3.36	2.86	0.21	0.21	0.23
740	0.73	0.51	0.43	0.42	0.65	0.4	1.9	3.09	2.64	0.24	0.24	0.28
745	0.68	0.47	0.39	0.37	0.61	0.37	1.75	2.85	2.43	0.24	0.24	0.28
750	0.69	0.47	0.39	0.37	0.62	0.38	1.62	2.65	2.26	0.21	0.2	0.21
755	0.64	0.43	0.35	0.33	0.59	0.35	1.54	2.51	2.14	0.17	0.24	0.17
760	0.68	0.46	0.38	0.35	0.62	0.39	1.45	2.37	2.02	0.21	0.32	0.21
765	0.69	0.47	0.39	0.36	0.64	0.41	1.32	2.15	1.83	0.22	0.26	0.19
770	0.61	0.4	0.33	0.31	0.55	0.33	1.17	1.89	1.61	0.17	0.16	0.15
775	0.52	0.33	0.28	0.26	0.47	0.26	0.99	1.61	1.38	0.12	0.12	0.1
780	0.43	0.27	0.21	0.19	0.4	0.21	0.81	1.32	1.12	0.09	0.09	0.05
