# Supplementary material for: Correction: Individual Colorimetric Observer Model
Source: PLoS One. 2024 Jun 14;19(6):e0305847. doi: 10.1371/journal.pone.0305847 (PMC11178197; doi:10.1371/journal.pone.0305847)
Supplement: S1 File — (ZIP) [file pone.0305847.s001.zip › Matlab_IndivObs_PlosOne/ColorToolbox/Database/SB10_individual_CMFs.xls]

## Sheet: Sheet1
		1			2			3			4			5			6			7			8			9			10			11			12			13			14			15			16
Observer ID		1/1			2/3			3/23			4/35			5/7			6/36			7/37			9/38			10/10			11/39			12/40			13/41			14/8			15/42			16/13			17/43
Sex		M			M			F			F			F			M			F			M			M			M			M			M			M			M			F			F
Age		54			30			19			16			27			28			17			29			27			37			32			34			49			27			50			34
Conditions		I			I			I			I			I			I			I			I			I			I			I			I			I			I			I			I
1/cm	nm	R	G	B	R	G	B	R	G	B	R	G	B	R	G	B	R	G	B	R	G	B	R	G	B	R	G	B	R	G	B	R	G	B	R	G	B	R	G	B	R	G	B	R	G	B	R	G	B
25500	392.157	0.000249935	-7.89779e-05	0.0016438	0.00228573	-0.000758305	0.0117163	0.000228379	-7.26926e-05	0.000987756	0.00294699	-0.000678958	0.00990528	0.0042957	-0.00119732	0.0229891	0.00193035	-0.00044575	0.00803695	0.00197987	-0.000564724	0.00821251	0.00043326	-0.00010684	0.00167798	0.00367038	-0.00086249	0.0175468	0.00154195	-0.000501492	0.0113467	0.000283726	-9.32927e-05	0.00189328	0.00114675	-0.000283262	0.00491198	0.000850596	-0.000281651	0.00509216	0.00350919	-0.000712801	0.0126496	0.00165944	-0.00044793	0.00961884	0.000405101	-0.000133099	0.0028607
25000	400	0.00224704	-0.000758159	0.0153314	0.0101149	-0.00345527	0.05334	0.00198834	-0.000598629	0.00865937	0.0117269	-0.00275505	0.0390855	0.0136618	-0.00435973	0.0818286	0.0073141	-0.00179328	0.0341782	0.00828903	-0.00243515	0.0369113	0.00277085	-0.000850897	0.013147	0.0136404	-0.00359386	0.065725	0.00688222	-0.00233408	0.0527101	0.00237532	-0.00065771	0.0151181	0.00647173	-0.00168596	0.0287122	0.00423858	-0.00150256	0.027879	0.0143674	-0.00266231	0.0539394	0.00660642	-0.00170263	0.0430581	0.0025346	-0.000931235	0.0191516
24500	408.163	0.0113847	-0.004176	0.0866013	0.0308662	-0.0123088	0.171024	0.0139551	-0.00410605	0.0634112	0.0352145	-0.00818078	0.12949	0.0346683	-0.0120895	0.219277	0.0271391	-0.00667429	0.137634	0.0310162	-0.0103784	0.141298	0.0165362	-0.00532022	0.075953	0.0391022	-0.0112126	0.216223	0.0238833	-0.00964447	0.198714	0.0124236	-0.00387011	0.0815011	0.0239583	-0.0065605	0.110962	0.0153474	-0.00552067	0.112591	0.0422402	-0.00995663	0.181	0.022159	-0.00632977	0.150562	0.0142657	-0.00507175	0.105261
24000	416.667	0.0305021	-0.0119184	0.272525	0.0604118	-0.0289402	0.423124	0.0476735	-0.0148052	0.248784	0.0830742	-0.0305176	0.411353	0.0588142	-0.0253935	0.450889	0.0637233	-0.0218469	0.413064	0.0736474	-0.0293732	0.444551	0.041918	-0.0131453	0.243251	0.0651199	-0.026373	0.421514	0.0461605	-0.0225995	0.433988	0.0430394	-0.0170218	0.346567	0.053302	-0.0174136	0.300895	0.0318775	-0.0139804	0.267998	0.070886	-0.0269091	0.400187	0.0499164	-0.0175992	0.383085	0.0378976	-0.0180219	0.335702
23500	425.532	0.0393401	-0.0214749	0.563124	0.0729518	-0.0399584	0.698093	0.070551	-0.0277766	0.519036	0.0960336	-0.03745	0.63126	0.0660968	-0.0356099	0.714426	0.0724148	-0.0280952	0.627152	0.0738995	-0.0269336	0.560018	0.0705615	-0.0312204	0.571841	0.0751	-0.0294522	0.664426	0.0562723	-0.0331324	0.730358	0.0622639	-0.0241888	0.599497	0.0690557	-0.0263888	0.613625	0.0405405	-0.0244664	0.559116	0.0906633	-0.0340371	0.683765	0.0511758	-0.0279719	0.684366	0.0502913	-0.0283317	0.637072
23000	434.783	0.0397617	-0.022484	0.841354	0.0487312	-0.0347338	0.898476	0.0554238	-0.0312947	0.793837	0.0779486	-0.0345675	0.980367	0.0448263	-0.0303284	0.896858	0.0478587	-0.0247594	0.848937	0.0703623	-0.0422977	1.00463	0.0446135	-0.0178708	0.818506	0.0479226	-0.0258815	0.815978	0.0289621	-0.0147746	0.819517	0.0473267	-0.0204995	0.930221	0.0514444	-0.0243957	0.808598	0.0325371	-0.0189617	0.801824	0.071969	-0.0253516	0.914955	0.0371549	-0.0198969	0.871886	0.0410704	-0.0253516	0.898981
22500	444.444	0	0	1	0	0	1	0	0	1	0	0	1	0	0	1	0	0	1	0	0	1	0	0	1	0	0	1	0	0	1	0	0	1	0	0	1	0	0	1	0	0	1	0	0	1	0	0	1
22000	454.545	-0.0815104	0.0508195	0.933366	-0.0763998	0.0477278	0.959508	-0.117025	0.0659016	0.866967	-0.107012	0.0646304	0.978295	-0.0920656	0.0607658	0.883865	-0.0694638	0.0399071	0.919947	-0.109098	0.0635422	0.950363	-0.0703399	0.0435683	1.07253	-0.0845352	0.0635117	0.875118	-0.0663244	0.0423886	1.03177	-0.0612241	0.0323915	0.982668	-0.0814583	0.0538196	1.03972	-0.0484265	0.0407817	1.04966	-0.0867985	0.0613861	0.865376	-0.0669606	0.0455209	0.925712	-0.0793306	0.0534637	0.926309
21500	465.116	-0.186547	0.143846	0.76032	-0.18915	0.140807	0.83952	-0.253275	0.161776	0.723789	-0.298663	0.191761	0.658251	-0.23537	0.173628	0.679536	-0.225064	0.137565	0.688644	-0.261083	0.179098	0.74448	-0.154901	0.113456	0.984852	-0.193522	0.160358	0.737946	-0.158024	0.127435	0.848529	-0.192481	0.115381	0.789624	-0.247654	0.177478	0.77913	-0.151257	0.130474	0.882387	-0.210178	0.15195	0.76923	-0.194667	0.141111	0.714285	-0.190607	0.150025	0.73953
21250	470.588	-0.262271	0.211419	0.61878	-0.269357	0.222979	0.60015	-0.343131	0.23971	0.533753	-0.339067	0.229367	0.594798	-0.307077	0.241231	0.513536	-0.303743	0.202394	0.589942	-0.344694	0.256035	0.648411	-0.235179	0.197933	0.623934	-0.255498	0.221052	0.568834	-0.221842	0.1883	0.688448	-0.231845	0.160415	0.649601	-0.347715	0.255427	0.600348	-0.216528	0.20138	0.675862	-0.279881	0.239203	0.607582	-0.251226	0.202394	0.605699	-0.252789	0.216996	0.588654
21000	476.19	-0.301763	0.272277	0.505707	-0.337191	0.305496	0.453581	-0.405755	0.304885	0.408589	-0.447643	0.348294	0.398283	-0.369806	0.322615	0.409283	-0.355635	0.271767	0.448626	-0.409089	0.327507	0.413842	-0.264772	0.262902	0.507888	-0.309891	0.307025	0.395508	-0.263522	0.24293	0.563284	-0.31781	0.220512	0.418004	-0.397002	0.332194	0.402445	-0.279881	0.276047	0.495698	-0.350737	0.292249	0.415724	-0.307286	0.271869	0.473203	-0.297283	0.279512	0.445256
20750	481.928	-0.36639	0.34914	0.356077	-0.352625	0.360879	0.303577	-0.450018	0.376869	0.291461	-0.491211	0.394174	0.268018	-0.401373	0.388406	0.283581	-0.39713	0.325156	0.294417	-0.470304	0.406622	0.320026	-0.337617	0.338919	0.310177	-0.333684	0.364118	0.285355	-0.301496	0.303195	0.389469	-0.388228	0.298135	0.329581	-0.467716	0.423522	0.329581	-0.312053	0.346914	0.352827	-0.394128	0.374035	0.298357	-0.370426	0.340234	0.325543	-0.353349	0.346408	0.331157
20500	487.805	-0.374762	0.428582	0.253365	-0.433723	0.470006	0.208625	-0.498139	0.436907	0.181115	-0.513368	0.477428	0.188751	-0.436193	0.453557	0.193548	-0.448027	0.392674	0.191884	-0.470356	0.47131	0.228205	-0.358504	0.408522	0.216261	-0.36653	0.447137	0.198541	-0.3229	0.392374	0.27833	-0.403471	0.343929	0.216261	-0.479205	0.492674	0.214401	-0.361899	0.413838	0.225464	-0.438868	0.473917	0.206177	-0.403471	0.418151	0.229184	-0.380113	0.423467	0.231044
20250	493.827	-0.406523	0.513053	0.167947	-0.378893	0.513254	0.134495	-0.544471	0.536469	0.123312	-0.539729	0.571443	0.123606	-0.460135	0.555162	0.123606	-0.468383	0.491244	0.136555	-0.530656	0.567322	0.129492	-0.364562	0.462702	0.141264	-0.357551	0.52069	0.128315	-0.35219	0.469737	0.179033	-0.476631	0.431246	0.136261	-0.54179	0.598477	0.13116	-0.321569	0.494762	0.164612	-0.47993	0.536369	0.128217	-0.422916	0.517575	0.153134	-0.403121	0.517675	0.161375
20000	500	-0.384326	0.613673	0.106695	-0.405002	0.628274	0.0796509	-0.529786	0.631215	0.0762359	-0.562099	0.678062	0.0734427	-0.451238	0.67289	0.0848524	-0.460796	0.565508	0.086017	-0.512954	0.659911	0.0964694	-0.316687	0.561249	0.0948704	-0.378196	0.632736	0.0831942	-0.346403	0.56348	0.11992	-0.359702	0.485402	0.100082	-0.489265	0.683132	0.0832535	-0.370507	0.606879	0.0941006	-0.429211	0.624725	0.0884747	-0.449367	0.609008	0.0979597	-0.405626	0.587917	0.0960252
19750	506.329	-0.378331	0.729551	0.0651188	-0.35893	0.725728	0.0484712	-0.494431	0.726533	0.0432719	-0.482976	0.740617	0.0470684	-0.41507	0.773212	0.0452928	-0.419921	0.670197	0.052974	-0.449126	0.743836	0.0494816	-0.375442	0.682672	0.0520322	-0.334368	0.725628	0.0474706	-0.350777	0.677843	0.0695529	-0.40506	0.639011	0.0674634	-0.491335	0.806208	0.0476275	-0.295565	0.690418	0.0606356	-0.423946	0.740114	0.0483829	-0.415277	0.745848	0.0604492	-0.384317	0.718284	0.0595958
19500	512.821	-0.323614	0.840139	0.0297154	-0.278794	0.81121	0.0243834	-0.410994	0.810009	0.0219801	-0.36823	0.878778	0.024471	-0.315288	0.862762	0.0247434	-0.366071	0.785485	0.0268743	-0.360006	0.864664	0.0323231	-0.233562	0.777877	0.0298322	-0.280336	0.838738	0.0229725	-0.214338	0.75035	0.0389589	-0.339034	0.762662	0.0326247	-0.362576	0.835034	0.0232936	-0.275504	0.828528	0.02811	-0.33081	0.867867	0.0242472	-0.34109	0.845144	0.0299489	-0.31354	0.81081	0.0304841
19250	519.481	-0.209602	0.957263	0.00921004	-0.162279	0.964499	0.00903756	-0.255069	0.936358	0.00850542	-0.268782	0.9446	0.00792526	-0.159599	0.950529	0.00966574	-0.212283	0.904902	0.0108192	-0.180734	0.915555	0.0104076	-0.195581	0.9447	0.0102998	-0.157537	0.930127	0.0099078	-0.114647	0.88641	0.016758	-0.232387	0.915053	0.0107996	-0.184652	0.965503	0.00922278	-0.140628	0.919273	0.0127106	-0.226408	0.90249	0.0101332	-0.217438	0.943494	0.0120638	-0.197436	0.945805	0.013132
19000	526.316	0	1	0	0	1	0	0	1	0	0	1	0	0	1	0	0	1	0	0	1	0	0	1	0	0	1	0	0	1	0	0	1	0	0	1	0	0	1	0	0	1	0	0	1	0	0	1	0
18750	533.333	0.203716	1.03327	-0.00702491	0.239465	1.04312	-0.00275615	0.254066	1.01455	-0.00485689	0.201098	1.02538	-0.00623497	0.228085	1.0372	-0.00491071	0.258497	1.03327	-0.0069365	0.254872	0.963133	-0.00354993	0.181965	1.04213	-0.00705662	0.216304	1.00864	-0.00454457	0.243895	1.00076	-0.00588516	0.365944	1.04213	-0.00564972	0.233725	1.07365	-0.00471082	0.215196	1.02736	-0.00583135	0.273602	1.03228	-0.00644062	0.206435	1.07562	-0.00756115	0.227078	1.05001	-0.00728438
18500	540.541	0.43935	1.05046	-0.00936346	0.473791	1.02469	-0.00837804	0.586406	0.997937	-0.00801794	0.571559	1.06136	-0.00728323	0.519039	1.05641	-0.00821542	0.824059	1.13965	-0.0105609	0.648319	1.02767	-0.00811958	0.498132	1.07623	-0.00831318	0.483184	1.07623	-0.0069909	0.526109	1.05938	-0.00872362	0.605394	1.08812	-0.0137456	0.521362	1.11388	-0.00806344	0.48278	1.07424	-0.00909436	0.586608	1.04253	-0.0090537	0.544996	1.12082	-0.0111901	0.534088	1.06533	-0.0098252
18250	547.945	0.784595	1.02289	-0.0110435	0.818699	1.02986	-0.0112965	1.01033	1.00596	-0.0077013	0.915022	1.01393	-0.00753297	0.831488	1.01891	-0.00924642	0.996019	1.00596	-0.0106641	0.974603	0.955064	-0.00837072	0.77272	1.04281	-0.0120847	0.786118	1.03484	-0.00833666	0.810782	0.977474	-0.0101581	1.29412	1.10755	-0.0161129	0.816161	1.03883	-0.00798736	0.743792	1.06074	-0.00854294	0.959276	1.05775	-0.00937777	0.860618	1.07668	-0.0132133	0.865694	1.0458	-0.0128144
18000	555.556	1.15292	0.948218	-0.0116032	1.15394	0.951534	-0.0098392	1.36161	0.922489	-0.00831824	1.34831	0.9447	-0.0084623	1.1652	0.972337	-0.0101332	1.61532	0.969825	-0.0114758	1.41276	0.906912	-0.00662284	1.17338	0.996357	-0.0114464	1.13553	1.00701	-0.00889546	1.18975	0.963494	-0.0117208	1.70739	1.01002	-0.0130438	1.20816	1.005	-0.00902678	1.11916	0.997463	-0.0093688	1.3964	0.971734	-0.010143	1.25522	1.03515	-0.0129262	1.21123	0.974448	-0.0118482
17750	563.38	1.54984	0.885785	-0.0109214	1.5836	0.882982	-0.00845021	1.89664	0.851751	-0.00746054	1.85368	0.832732	-0.00713651	1.55803	0.88088	-0.00972486	1.91608	0.833132	-0.0110581	1.87721	0.803803	-0.0052665	1.63373	0.948848	-0.0127173	1.4946	0.898898	-0.00822866	1.47619	0.872572	-0.0125221	2.52886	0.845044	-0.0145912	1.56928	0.943042	-0.00737856	1.41072	0.939438	-0.00681638	1.90789	0.899899	-0.0098576	1.68693	0.936235	-0.0125806	1.67772	0.897397	-0.00993568
17500	571.429	1.96688	0.751722	-0.0090002	1.98315	0.733514	-0.00817873	2.44385	0.719982	-0.0062076	2.32384	0.738091	-0.0087623	1.95061	0.744857	-0.00916527	2.71742	0.69043	-0.00812339	2.33401	0.698589	-0.00603088	2.06654	0.768439	-0.00814475	1.91908	0.797592	-0.00684555	2.00247	0.764359	-0.00984594	2.59538	0.759085	-0.00955658	2.17943	0.7761	-0.00787287	1.8845	0.771722	-0.00833506	2.42046	0.776697	-0.00858267	2.20384	0.822566	-0.0105645	2.06349	0.75232	-0.00951094
17250	579.71	2.33453	0.596431	-0.00763418	2.32142	0.576218	-0.00610331	2.8345	0.569119	-0.00539409	2.60165	0.542399	-0.0079936	2.40408	0.605798	-0.00666069	2.79619	0.560738	-0.00829247	2.79619	0.549596	-0.00463298	2.52706	0.635378	-0.00947354	2.20853	0.645929	-0.00658669	2.4948	0.631336	-0.0075698	3.20746	0.513706	-0.00812333	2.61475	0.62611	-0.00570161	2.18837	0.680932	-0.00659823	2.88389	0.621377	-0.00683944	2.58955	0.641393	-0.00918235	2.55226	0.612602	-0.00956772
17000	588.235	2.75801	0.450509	-0.0064347	2.7115	0.447437	-0.00522777	3.02087	0.405616	-0.00531164	2.82979	0.390553	-0.00970748	2.80047	0.4625	-0.00580232	3.50817	0.379949	-0.00489808	3.06737	0.394517	-0.00558542	2.90663	0.475581	-0.00761367	2.7024	0.509473	-0.00541382	2.79845	0.469734	-0.00621973	3.55063	0.369048	-0.00583991	3.00671	0.477761	-0.00514872	2.52447	0.489356	-0.00517379	3.16544	0.445058	-0.00603271	3.01379	0.490743	-0.00774478	2.849	0.463986	-0.00614068
16750	597.015	2.99285	0.30497	-0.00392928	2.84698	0.299054	-0.00435936	3.26447	0.275587	-0.00419424	3.09747	0.260107	-0.00738336	3.00895	0.311576	-0.00489024	3.6377	0.25498	-0.00367488	3.15884	0.25705	-0.00461664	3.11156	0.320746	-0.00567552	2.81076	0.344903	-0.00478752	2.91639	0.307435	-0.0048048	3.57331	0.244429	-0.004272	3.37513	0.331099	-0.00291744	2.72324	0.334846	-0.0041712	3.34696	0.300631	-0.00376608	3.12765	0.328831	-0.00607776	2.96669	0.308125	-0.00398496
16500	606.061	2.89598	0.180241	-0.00258201	2.78914	0.176198	-0.00308225	3.22157	0.159535	-0.0026734	2.94437	0.146815	-0.00509668	2.9353	0.1831	-0.00371813	3.42014	0.148985	-0.00259644	3.01594	0.150858	-0.00310534	3.06029	0.187833	-0.00367388	2.73168	0.208638	-0.00399134	2.98469	0.187537	-0.00258874	3.34656	0.139913	-0.00328234	3.18125	0.186453	-0.00232612	2.71354	0.20351	-0.00250986	3.30725	0.176198	-0.00272535	3.08146	0.189608	-0.00468879	3.02299	0.190692	-0.00234343
16250	615.385	2.61322	0.09165	-0.00242278	2.44087	0.0905482	-0.0019821	2.7555	0.079326	-0.00129043	2.61823	0.0767033	-0.00251858	2.64328	0.094263	-0.00252816	2.97694	0.0732127	-0.0017359	2.71241	0.0765278	-0.00218807	2.66732	0.0950332	-0.0021258	2.48797	0.108225	-0.00188247	2.62424	0.09945	-0.000726451	2.87875	0.069771	-0.00198114	2.86973	0.100425	-0.000506878	2.49298	0.108615	-0.00150502	2.90079	0.0892515	-0.00144371	2.69738	0.0979875	-0.00240075	2.5571	0.0950625	-0.00116014
16000	625	2.12212	0.0375544	-0.00130303	2.04604	0.0376817	-0.00111948	2.18819	0.031142	-0.000903707	2.14715	0.0308483	-0.00170742	2.15515	0.0390327	-0.00159652	2.3053	0.0293994	-0.000995196	2.13713	0.0302217	-0.00151813	2.22322	0.0382985	-0.00114624	2.12012	0.0468256	-0.00151717	2.10811	0.0389838	-0.00101718	2.27327	0.0292134	-0.00117588	2.23323	0.0342846	-0.000662795	2.08008	0.043869	-0.00103439	2.24925	0.0341084	-0.00107454	2.15115	0.0382104	-0.00148849	2.13914	0.0400019	-0.000623312
15500	645.161	1	0	0	1	0	0	1	0	0	1	0	0	1	0	0	1	0	0	1	0	0	1	0	0	1	0	0	1	0	0	1	0	0	1	0	0	1	0	0	1	0	0	1	0	0	1	0	0
15000	666.667	0.2995	-0.00178285	0.00016947	0.30989	-0.002101	6.21359e-05	0.2994	-0.00140264	6.39752e-05	0.2995	-0.0012736	0.000259618	0.308291	-0.0016942	-3.83392e-05	0.296603	-0.00140658	7.5021e-05	0.285115	-0.00126376	7.14668e-05	0.294305	-0.00188529	4.95861e-05	0.306793	-0.00246546	8.91706e-05	0.315584	-0.00185574	0.000115535	0.288012	-0.00114358	6.23371e-05	0.28991	-0.0017336	9.42097e-05	0.305394	-0.00239651	5.55257e-05	0.282118	-0.00180353	-1.98593e-05	0.295404	-0.00202221	7.39193e-05	0.30969	-0.00213351	5.93289e-05
14500	689.655	0.0606353	-0.000464209	3.53037e-05	0.0623268	-0.000520519	1.87668e-05	0.0613915	-0.000347764	2.68438e-05	0.0609835	-0.000369837	4.76873e-05	0.0610134	-0.000430855	7.3689e-07	0.0570533	-0.000346587	1.87668e-05	0.0580782	-0.000357182	1.64317e-05	0.0600284	-0.000470095	2.02406e-05	0.0622771	-0.000644125	2.47767e-05	0.061282	-0.000469605	3.20786e-05	0.0568444	-0.000290082	1.6269e-05	0.0583169	-0.000451064	2.23651e-05	0.0632919	-0.000625191	1.97046e-05	0.0568642	-0.000418004	1.05557e-05	0.0614811	-0.000530819	2.50734e-05	0.0605557	-0.000492658	2.06233e-05
14000	714.286	0.00970955	-6.93841e-05	6.08972e-06	0.00996972	-8.3032e-05	2.82976e-06	0.00982772	-5.70651e-05	2.60988e-06	0.00965593	-5.78605e-05	7.20824e-06	0.00977112	-6.60473e-05	1.53916e-06	0.00950599	-6.3244e-05	1.80684e-06	0.00926072	-5.84425e-05	2.5334e-06	0.00942059	-7.16054e-05	2.79152e-06	0.00986049	-9.60009e-05	4.84692e-06	0.0101981	-8.8173e-05	7.17e-07	0.00938683	-4.91693e-05	5.46832e-06	0.00944641	-8.17419e-05	5.98456e-06	0.0103073	-0.000102723	3.04008e-06	0.00897076	-6.72695e-05	7.3612e-07	0.0101683	-9.05883e-05	4.69396e-06	0.00987638	-7.62517e-05	5.95588e-06
[truncated: 111 more columns]
