# Supplementary material for: Correction: Individual Colorimetric Observer Model
Source: PLoS One. 2024 Jun 14;19(6):e0305847. doi: 10.1371/journal.pone.0305847 (PMC11178197; doi:10.1371/journal.pone.0305847)
Supplement: S1 File — (ZIP) [file pone.0305847.s001.zip › Matlab_IndivObs_PlosOne/ColorToolbox/Database/SB2_individual_CMFs.xls]

## Sheet: Sheet1
		Observer 1	Male	Age 53	Observer 2	Female	Age 28	Observer 3	Male	Age 29	Observer 4	Female	Age 20	Observer 5	Male	Age 30	Observer 6	Female	Age 27	Observer 7	Female	Age 25	Observer 8	Male	Age 47	Observer 9	Female	Age 20	Observer 10Male	Male	Age 25		MEAN
nm	cm-1	R	G	B	R	G	B	R	G	B	R	G	B	R	G	B	R	G	B	R	G	B	R	G	B	R	G	B	R	G	B	R	G	B
392.157	25500	0.0002832	-6.1984e-05	0.0025619	0.0022357	-0.00077518	0.018352	0.0019502	-0.00051756	0.014231	0.0060002	-0.0015159	0.030488	0.0026607	-0.00084173	0.011575	0.0010091	-0.00019639	0.008269	0.0043505	-0.0010406	0.034828	0.0008792	-0.0002516	0.0096088	0.0059388	-0.0011439	0.030969	0.0021125	-0.00031287	0.01964	0.002742	-0.00066577	0.018052
396.04	25250	0.00099339	-0.00024965	0.0069089	0.0043402	-0.0015465	0.034603	0.0032599	-0.00052876	0.022791	0.011831	-0.0012788	0.059099	0.006269	-0.0024107	0.026772	0.002405	-0.00077889	0.02355	0.0079006	-0.0016096	0.06257	0.0025005	-0.00087895	0.024667	0.010108	-0.0020832	0.057301	0.0051572	-0.0010776	0.045309	0.0054765	-0.0012443	0.036357
400	25000	0.0026737	-0.00061855	0.018804	0.0072165	-0.0020062	0.062426	0.0064508	-0.0013799	0.050211	0.021453	-0.0057498	0.10318	0.011551	-0.0035278	0.047241	0.0046189	-0.0010386	0.042085	0.014092	-0.0043911	0.11197	0.0053733	-0.0019611	0.053095	0.016766	-0.0020795	0.091533	0.0065325	0.00050702	0.043482	0.0096727	-0.0022245	0.062402
404.04	24750	0.0057541	-0.0015685	0.043299	0.014015	-0.0048473	0.13119	0.012155	-0.0026531	0.092627	0.033096	-0.0087129	0.16678	0.022182	-0.0075464	0.097445	0.0084129	-0.0011941	0.07043	0.022796	-0.0065844	0.19017	0.010815	-0.004762	0.12924	0.031015	-0.0059189	0.17625	0.010904	0.00098488	0.077562	0.017115	-0.0042803	0.1175
408.163	24500	0.011402	-0.0027728	0.086121	0.023122	-0.0093955	0.22554	0.020693	-0.0041793	0.15844	0.04459	-0.0066595	0.21736	0.037993	-0.013928	0.1743	0.010856	0.0017522	0.076346	0.035709	-0.0095046	0.30379	0.018371	-0.0067767	0.22398	0.038567	-0.0039278	0.23181	0.020097	-0.00056198	0.15739	0.02614	-0.0055954	0.18551
412.371	24250	0.020683	-0.0068398	0.1799	0.028565	-0.011649	0.32363	0.032389	-0.010535	0.30137	0.063806	-0.01649	0.35817	0.065499	-0.025981	0.32593	0.018837	-0.0015861	0.18621	0.045868	-0.013197	0.40869	0.026899	-0.012619	0.32437	0.043933	-0.0052261	0.28318	0.023731	0.0025506	0.19422	0.037021	-0.010157	0.28857
416.667	24000	0.029098	-0.010414	0.2887	0.029072	-0.019247	0.46598	0.043772	-0.018181	0.45847	0.069219	-0.014066	0.44007	0.085958	-0.037885	0.47363	0.020492	0.0040549	0.19812	0.052971	-0.014143	0.5187	0.037703	-0.016794	0.4581	0.058766	-0.011468	0.43852	0.031315	-0.0027489	0.34844	0.045837	-0.014089	0.40887
421.053	23750	0.03544	-0.011971	0.407	0.030168	-0.0098241	0.46316	0.054832	-0.026136	0.70608	0.070293	-0.016585	0.55739	0.10259	-0.046383	0.64369	0.023182	-0.0045712	0.31101	0.058566	-0.017418	0.65337	0.048508	-0.0259	0.75179	0.062512	-0.0098949	0.53483	0.04414	-0.0096435	0.58948	0.053023	-0.017832	0.56178
425.532	23500	0.029342	-0.0084085	0.43036	0.034531	-0.01399	0.65174	0.047708	-0.023211	0.74799	0.068189	-0.025123	0.67126	0.1052	-0.056404	0.78671	0.025414	-0.002891	0.48418	0.055818	-0.022914	0.7978	0.040197	-0.020114	0.80543	0.072472	-0.025378	0.83959	0.046353	-0.01865	0.78327	0.052523	-0.021708	0.69983
430.108	23250	0.026633	-0.010445	0.63409	0.044169	-0.019982	0.79826	0.043084	-0.026168	0.92264	0.060652	-0.02983	0.80117	0.073149	-0.030543	0.76268	0.02118	-0.0022192	0.57298	0.041756	-0.020977	0.8261	0.036784	-0.024342	0.8739	0.038524	-0.0041557	0.6932	0.055753	-0.031155	1.0976	0.044169	-0.019982	0.79826
434.783	23000	0.019337	-0.00052134	0.65129	0.033055	-0.016627	0.89167	0.033669	-0.021682	1.0002	0.039022	-0.020218	0.86529	0.075331	-0.044286	1.0043	0.032716	-0.024551	1.0992	0.033906	-0.019525	0.92144	0.028507	-0.022545	1.0109	0.016878	0.0058296	0.71394	0.018128	-0.002142	0.75853	0.033055	-0.016627	0.89167
439.56	22750	0.0033066	0.0049852	0.76004	0.0050324	-0.0043647	0.87425	0.01433	-0.007246	0.98796	0.025669	-0.014278	1.0086	0.039796	-0.022345	1.0357	0.021696	-0.016488	1.0773	0.017792	-0.0074747	0.9841	0.013683	-0.014001	1.0736	0.019729	-0.0065354	0.97153	0.0024824	0.0048722	0.81911	0.016352	-0.0082876	0.95923
444.444	22500	0	0	1	0	0	1	0	0	1	0	0	1	0	0	1	0	0	1	0	0	1	0	0	1	0	0	1	0	0	1	0	0	1
449.438	22250	-0.022858	0.014254	1.0087	-0.034763	0.025637	0.7104	-0.017705	0.01135	1.0157	-0.041123	0.026005	0.83824	-0.031059	0.023662	1.0408	-0.023419	0.017026	0.88176	-0.027666	0.021592	0.82426	-0.022075	0.014951	0.91021	-0.024695	0.012607	0.97259	-0.013693	0.0054025	1.1245	-0.025906	0.017249	0.93271
454.545	22000	-0.062865	0.046935	0.82127	-0.063239	0.040557	0.7246	-0.043484	0.037622	0.8434	-0.071378	0.043501	0.75744	-0.087393	0.066288	0.91372	-0.052377	0.039093	0.80504	-0.060211	0.048596	0.7604	-0.04011	0.026432	0.96339	-0.065418	0.041298	0.7137	-0.03111	0.022267	0.98974	-0.057758	0.041259	0.82927
459.77	21750	-0.10221	0.081488	0.72932	-0.084752	0.062352	0.65723	-0.072267	0.06214	0.81661	-0.11687	0.077363	0.8864	-0.13721	0.10351	0.86451	-0.077788	0.058252	0.82848	-0.10058	0.077777	0.65542	-0.091797	0.066157	0.6936	-0.10194	0.066004	0.6636	-0.060147	0.038385	1.0997	-0.094556	0.069343	0.78949
465.116	21500	-0.15232	0.12278	0.61337	-0.12257	0.094209	0.52795	-0.10198	0.097932	0.76947	-0.1905	0.1406	0.61653	-0.20268	0.16162	0.69393	-0.10862	0.090076	0.83819	-0.14847	0.12319	0.64225	-0.11706	0.093521	0.72185	-0.14561	0.10253	0.65489	-0.097797	0.085653	0.57972	-0.13876	0.11121	0.66582
470.588	21250	-0.19837	0.17277	0.54969	-0.15854	0.13566	0.48695	-0.13959	0.14203	0.71199	-0.22543	0.1753	0.5486	-0.26399	0.23109	0.60361	-0.14822	0.13236	0.70566	-0.19739	0.16671	0.49375	-0.13882	0.13213	0.77801	-0.19339	0.14883	0.61842	-0.13003	0.12581	0.53059	-0.17938	0.15627	0.60273
476.19	21000	-0.24536	0.22687	0.42947	-0.18532	0.18197	0.40931	-0.16906	0.19175	0.53109	-0.30055	0.25531	0.41912	-0.31567	0.30105	0.44788	-0.18936	0.17115	0.52027	-0.2277	0.21118	0.39565	-0.18696	0.18642	0.55426	-0.22795	0.18999	0.41329	-0.15542	0.17201	0.42695	-0.22034	0.20877	0.45473
481.928	20750	-0.25903	0.27974	0.32695	-0.19699	0.21103	0.28086	-0.20608	0.25202	0.32592	-0.34162	0.30423	0.28021	-0.34419	0.35851	0.31327	-0.20964	0.21348	0.3751	-0.27627	0.27454	0.30665	-0.20855	0.23562	0.38508	-0.24778	0.22937	0.3339	-0.16213	0.19609	0.30017	-0.24523	0.25546	0.32281
487.805	20500	-0.28508	0.34744	0.23985	-0.2317	0.25539	0.19127	-0.22043	0.30369	0.24572	-0.35887	0.34827	0.20082	-0.36773	0.42925	0.21212	-0.22973	0.26626	0.26213	-0.30232	0.32897	0.19483	-0.2402	0.27482	0.25445	-0.27128	0.27101	0.22156	-0.17574	0.24769	0.20871	-0.26831	0.30728	0.22315
493.827	20250	-0.29541	0.41841	0.16765	-0.23715	0.33976	0.14448	-0.24211	0.38938	0.16236	-0.38425	0.4441	0.14662	-0.40008	0.5287	0.14617	-0.25092	0.33748	0.19016	-0.3227	0.39407	0.13357	-0.25751	0.34686	0.17727	-0.31262	0.36157	0.1561	-0.19377	0.31989	0.15464	-0.28965	0.38802	0.1579
500	20000	-0.2984	0.52807	0.11085	-0.24816	0.42796	0.10141	-0.26048	0.49074	0.11436	-0.35863	0.54165	0.09865	-0.37653	0.62747	0.089546	-0.26697	0.43881	0.1293	-0.34407	0.51908	0.092459	-0.26346	0.44124	0.12292	-0.31739	0.4647	0.10743	-0.21626	0.42873	0.10708	-0.29504	0.49084	0.1074
506.329	19750	-0.27022	0.64343	0.071922	-0.26929	0.59089	0.063647	-0.28039	0.66227	0.079716	-0.38411	0.67897	0.064136	-0.34124	0.71027	0.050462	-0.28097	0.58665	0.087946	-0.30001	0.63632	0.062123	-0.2736	0.57909	0.080216	-0.29893	0.60362	0.072283	-0.23586	0.56702	0.061399	-0.29346	0.62585	0.069385
512.821	19500	-0.23896	0.7955	0.036226	-0.19994	0.69874	0.03616	-0.22309	0.76704	0.040749	-0.29599	0.79824	0.034374	-0.25684	0.83159	0.026361	-0.24314	0.73017	0.047251	-0.27159	0.77829	0.032106	-0.2251	0.72998	0.046742	-0.23075	0.73564	0.036976	-0.2166	0.74616	0.035523	-0.2402	0.76114	0.037247
519.481	19250	-0.14059	0.91495	0.014171	-0.11222	0.88494	0.0135	-0.13569	0.90679	0.013865	-0.17597	0.92542	0.014692	-0.15811	0.93422	0.010074	-0.16697	0.88989	0.017869	-0.18312	0.90222	0.012888	-0.14414	0.86068	0.018262	-0.17201	0.88631	0.015402	-0.18082	0.90702	0.016452	-0.15696	0.90124	0.014718
526.316	19000	0	1	0	0	1	0	0	1	0	0	1	0	0	1	0	0	1	0	0	1	0	0	1	0	0	1	0	0	1	0	0	1	0
533.333	18750	0.20786	1.0347	-0.0081753	0.19877	0.99982	-0.0033	0.18457	1.0646	-0.0076992	0.25618	1.0677	-0.0059993	0.20505	1.0227	-0.0064078	0.22317	1.0736	-0.0087326	0.21658	1.0968	-0.0069998	0.16851	1.0368	-0.0086098	0.20743	1.0858	-0.0086922	0.21554	1.0433	-0.0045564	0.20837	1.0526	-0.0069172
540.541	18500	0.41501	1.0644	-0.01101	0.47292	1.0113	-0.019238	0.41762	1.0509	-0.012448	0.4915	1.0568	-0.012606	0.41988	0.99735	-0.0089602	0.44853	1.0608	-0.013238	0.45822	1.1153	-0.010836	0.36167	1.0578	-0.01431	0.46056	1.0437	-0.013938	0.43391	1.0374	-0.0086121	0.43798	1.0496	-0.01252
547.945	18250	0.68141	1.0518	-0.011945	0.64475	1.0383	-0.018633	0.70453	1.0802	-0.015046	0.82834	1.0471	-0.013238	0.65102	0.98794	-0.0095478	0.78007	1.0761	-0.014959	0.76269	1.0925	-0.012294	0.59919	1.0598	-0.017824	0.72686	1.0161	-0.017342	0.67958	0.9965	-0.014002	0.70584	1.0446	-0.014483
555.556	18000	0.97526	0.98969	-0.012479	1.0529	0.94931	-0.018729	0.98816	1.0154	-0.014955	1.1938	0.97652	-0.013409	0.94556	0.94307	-0.01011	1.1364	1.0528	-0.018037	1.1263	1.0349	-0.013112	0.90126	1.0461	-0.019027	1.0637	0.95595	-0.016776	0.9455	0.9532	-0.013301	1.0329	0.99169	-0.014993
563.38	17750	1.3463	0.92996	-0.011718	1.4597	0.87981	-0.020884	1.3255	0.91792	-0.012752	1.6464	0.88895	-0.012984	1.2579	0.84638	-0.0098689	1.464	0.91472	-0.015907	1.4614	0.90982	-0.012392	1.156	0.94862	-0.019095	1.4531	0.84934	-0.010911	1.332	0.89209	-0.014702	1.3902	0.89776	-0.014121
571.429	17500	1.7354	0.83626	-0.010987	1.7613	0.81219	-0.014574	1.7084	0.79607	-0.013291	2.2347	0.80835	-0.009241	1.6638	0.75647	-0.0085199	2.0536	0.84231	-0.013948	1.8741	0.81026	-0.011712	1.6259	0.88495	-0.01693	1.9597	0.76259	-0.013148	1.6777	0.78165	-0.010731	1.8295	0.80911	-0.012308
579.71	17250	2.148	0.65995	-0.0082491	2.3744	0.66082	-0.014003	2.0039	0.63165	-0.0093737	2.6076	0.63819	-0.0078316	2.0921	0.62494	-0.0068196	2.495	0.67552	-0.012541	2.2761	0.67097	-0.0097094	2.0621	0.74946	-0.014356	2.3631	0.61072	-0.010083	2.1986	0.63357	-0.0072667	2.2621	0.65558	-0.010023
588.235	17000	2.5138	0.52575	-0.0076838	2.7372	0.50608	-0.0095207	2.4159	0.50436	-0.0074264	3.0927	0.48572	-0.0053606	2.4468	0.49418	-0.0053096	2.7991	0.49686	-0.0074448	2.6444	0.51221	-0.0068071	2.398	0.57706	-0.011004	2.7071	0.48153	-0.006861	2.4075	0.5038	-0.0074198	2.6163	0.50876	-0.0074838
597.015	16750	2.8199	0.35272	-0.0053364	2.965	0.33079	-0.0072895	2.5948	0.34092	-0.0048237	3.2146	0.34038	-0.0034243	2.6674	0.32869	-0.0042931	3.0937	0.35967	-0.0054433	2.9045	0.35718	-0.0043787	2.6639	0.41296	-0.0072747	2.9192	0.32269	-0.0054147	2.6496	0.3483	-0.0041996	2.8493	0.34943	-0.0051878
606.061	16500	2.8733	0.21414	-0.0023957	2.7334	0.2149	-0.0043925	2.5766	0.20549	-0.0033619	3.166	0.20579	-0.0013336	2.7174	0.20292	-0.0025039	2.98	0.20848	-0.0021439	2.9958	0.22206	-0.0023718	2.7195	0.25891	-0.0039444	2.9566	0.19964	-0.0022063	2.7248	0.21301	-0.0024404	2.8443	0.21453	-0.0027094
615.385	16250	2.5672	0.10959	-0.0015837	2.7261	0.11939	-0.0037706	2.3656	0.10423	-0.0020757	2.8258	0.10162	-0.00072606	2.5066	0.10443	-0.0013296	2.7303	0.10859	-0.0016983	2.6321	0.10805	-0.0020183	2.4126	0.13349	-0.0030753	2.6863	0.10351	-0.001367	2.4258	0.11141	-0.0020026	2.5878	0.11043	-0.0019647
625	16000	2.117	0.045604	-0.00043047	2.1222	0.050395	-0.0019083	1.9635	0.045787	-0.001394	2.2504	0.041877	-0.00034533	2.0632	0.042632	-0.00068499	2.1814	0.044603	-0.0013195	2.1025	0.043172	-0.0011643	2.1168	0.060824	3.8285e-06	2.1133	0.041701	-0.001011	2.0631	0.048304	-0.0011066	2.1093	0.04649	-0.00093607
634.921	15750	1.5507	0.012398	0.00011158	1.4642	0.015067	-0.00098065	1.4644	0.011287	-0.00050876	1.5889	0.011835	-6.5644e-05	1.5598	0.012095	-0.00019113	1.5867	0.01157	-0.0003318	1.5007	0.011297	-0.0005969	1.4924	0.016545	-0.0003853	1.5604	0.0123	-7.7369e-06	1.5244	0.014466	-0.00022063	1.5293	0.012886	-0.0003177
645.161	15500	1	0	0	1	0	0	1	0	0	1	0	0	1	0	0	1	0	0	1	0	0	1	0	0	1	0	0	1	0	0	1	0	0
655.738	15250	0.56976	-0.0025913	0.00022211	0.52489	-0.0023385	-6.9047e-05	0.57539	-0.0033121	0.00025553	0.58812	-0.0020564	0.00015211	0.57988	-0.0030048	5.9629e-05	0.53705	-0.0024676	0.00020565	0.58239	-0.002615	0.00018587	0.6001	-0.0033799	0.00030359	0.58688	-0.0022788	0.00031305	0.57897	-0.002557	0.00037387	0.57234	-0.0026601	0.00020024
666.667	15000	0.29106	-0.0021701	0.00014116	0.27017	-0.0018757	-5.3007e-06	0.28461	-0.0022379	0.00025009	0.27958	-0.0016844	0.00013152	0.29332	-0.0022966	7.7533e-05	0.29629	-0.0020442	0.00036345	0.30263	-0.0021005	0.00023569	0.3065	-0.0029209	0.00019626	0.29052	-0.0019304	0.00027046	0.30184	-0.002366	0.0003586	0.29165	-0.0021627	0.00020195
677.966	14750	0.13643	-0.0011737	6.6976e-05	0.12262	-0.00095112	2.9944e-06	0.13411	-0.0013979	4.4326e-05	0.13742	-0.0010216	4.9693e-05	0.13781	-0.0013063	2.5484e-05	0.1345	-0.0010892	0.00010264	0.14227	-0.0012297	3.1704e-05	0.15483	-0.001712	8.5404e-05	0.13823	-0.00093435	0.00011347	0.14846	-0.0013027	0.0001315	0.13867	-0.0012118	6.5419e-05
689.655	14500	0.058914	-0.00052488	4.3534e-05	0.055076	-0.00051509	4.6239e-05	0.060975	-0.00070009	5.1619e-07	0.060505	-0.00052478	1.6005e-05	0.061915	-0.00055885	1.3022e-05	0.059492	-0.00053098	3.6615e-05	0.061568	-0.00055842	7.5948e-06	0.07011	-0.00081352	3.9089e-05	0.061692	-0.00048025	3.9662e-05	0.0676	-0.00061442	7.313e-05	0.061785	-0.00058213	3.1541e-05
701.754	14250	0.024063	-0.00020164	1.9558e-05	0.020827	-0.00014573	5.6568e-06	0.024282	-0.00027053	2.0575e-07	0.024244	-0.00019342	1.1787e-05	0.024033	-0.0002396	9.9985e-07	0.023409	-0.00020507	2.1416e-05	0.02517	-0.00024236	6.8409e-06	0.028419	-0.00033484	2.2646e-05	0.024738	-0.0002028	1.5023e-05	0.026126	-0.00023289	3.8166e-05	0.024531	-0.00022689	1.423e-05
714.286	14000	0.0095406	-7.8275e-05	9.1643e-06	0.0092665	-8.6172e-05	-1.0408e-06	0.0093925	-0.00010471	7.9587e-08	0.0094434	-7.3918e-05	8.1023e-06	0.0098065	-8.9589e-05	2.5057e-06	0.009515	-7.9114e-05	9.7672e-06	0.010593	-9.3754e-05	7.6571e-06	0.011304	-0.00013807	1.3592e-05	0.0095583	-7.7479e-05	-2.1882e-06	0.010849	-8.7018e-05	2.8259e-05	0.0099268	-9.081e-05	7.5899e-06
727.273	13750	0.0036367	-2.7456e-05	3.0138e-06	0.0035821	-3.1786e-05	2.7454e-07	0.0036651	-3.8866e-05	2.9149e-06	0.0037209	-2.5618e-05	5.8526e-06	0.0032735	-3.5109e-05	8.3707e-07	0.0036211	-2.6902e-05	8.2041e-06	0.0039693	-3.2766e-05	5.4321e-06	0.0043587	-4.6395e-05	1.3353e-05	0.0047065	-3.1443e-05	-5.7659e-06	0.004005	-2.9432e-05	1.1068e-05	0.0038539	-3.2577e-05	4.5185e-06
