# Supplementary material for: Correction: Individual Colorimetric Observer Model
Source: PLoS One. 2024 Jun 14;19(6):e0305847. doi: 10.1371/journal.pone.0305847 (PMC11178197; doi:10.1371/journal.pone.0305847)
Supplement: S1 File — (ZIP) [file pone.0305847.s001.zip › Matlab_IndivObs_PlosOne/ColorToolbox/deltaE00.m]

function   [ dE00 ] = deltaE00(Lab1, Lab2, varargin)

%Parametric factors
if isempty(varargin)
    kL = 1;
    kC = 1;
    kH = 1;
    
else
    paramericFctrs = varargin{1}; 
    kL = paramericFctrs(1);
    kC = paramericFctrs(2);
    kH = paramericFctrs(3);
    
end


%CIELAB Chroma
C1 = sqrt(Lab1(2,:).^2+Lab1(3,:).^2);
C2 = sqrt(Lab2(2,:).^2+Lab2(3,:).^2);

%Lab Prime
mC = (C1+C2)./2;
G=0.5*(1-sqrt((mC.^7)./((mC.^7)+(25.^7))));
LabP1 = [Lab1(1,:) ; Lab1(2,:).*(1+G) ; Lab1(3,:)];
LabP2 = [Lab2(1,:) ; Lab2(2,:).*(1+G) ; Lab2(3,:)];

%Chroma
CP1 = sqrt(LabP1(2,:).^2+LabP1(3,:).^2);
CP2 = sqrt(LabP2(2,:).^2+LabP2(3,:).^2);

%Hue Angle
hP1t = atan2Deg(LabP1(3,:),LabP1(2,:));
hP2t = atan2Deg(LabP2(3,:),LabP2(2,:));

%Add in 360 to the smaller hue angle if absolute value of difference is > 180
hP1 = hP1t + ((hP1t<hP2t)&(abs(hP1t-hP2t)>180)).*360;
hP2 = hP2t + ((hP1t>hP2t)&(abs(hP1t-hP2t)>180)).*360;

%Delta Values
DLP = LabP1(1,:) - LabP2(1,:);
DCP = CP1 - CP2;
DhP = hP1 - hP2;
DHP = 2*(CP1.*CP2).^(1/2).*sinDeg(DhP./2);

%Arithmetic mean of LCh' values
mLP = (LabP1(1,:)+LabP2(1,:))./2;
mCP = (CP1+CP2)./2;
mhP = (hP1+hP2)./2;

%Weighting Functions
SL = 1+(0.015.*(mLP-50).^2)./sqrt(20+(mLP-50).^2);
SC = 1+0.045.*mCP;
T = 1-0.17.*cosDeg(mhP-30)+0.24.*cosDeg(2.*mhP)+0.32.*cosDeg(3.*mhP+6)-0.2.*cosDeg(4.*mhP-63);
SH = 1+0.015.*mCP.*T;

%Rotation function
RC = 2.*sqrt((mCP.^7)./((mCP.^7)+25.^7));
DTheta = 30.*exp(-((mhP-275)./25).^2);
RT = -sinDeg(2.*DTheta).*RC;

% %Parametric factors
% kL = 1;
% kC = 1;
% kH = 1;

dE00 = ((DLP./kL./SL).^2+(DCP./kC./SC).^2+(DHP./kH./SH).^2+(RT.*(DCP./kC./SC).*(DHP./kH./SH))).^(1/2);

end
