# Supplementary material for: Correction: Individual Colorimetric Observer Model
Source: PLoS One. 2024 Jun 14;19(6):e0305847. doi: 10.1371/journal.pone.0305847 (PMC11178197; doi:10.1371/journal.pone.0305847)
Supplement: S1 File — (ZIP) [file pone.0305847.s001.zip › Matlab_IndivObs_PlosOne/ColorToolbox/XYZ2Lab.m]

function [ Lab ] = XYZ2Lab( XYZ,XYZn )
%input: XYZ...3-by-n tristimulus values, XYZn...3-by-1 vector as illuminant white point
%output: Lab:3-by-n array of CIELAB values

ratio = diag(1./XYZn)*XYZ;

fXYZ = ratio.^(1/3);
idx = (ratio<=0.008856);
fXYZ(idx) = 7.787*ratio(idx)+16/116;


fX = fXYZ(1,:); fY = fXYZ(2,:); fZ = fXYZ(3,:); 

L = 116*fY-16;
a = 500*(fX-fY);
b = 200*(fY-fZ);

Lab = cat(1,L,a,b);


end
