# Supplementary material for: Correction: Individual Colorimetric Observer Model
Source: PLoS One. 2024 Jun 14;19(6):e0305847. doi: 10.1371/journal.pone.0305847 (PMC11178197; doi:10.1371/journal.pone.0305847)
Supplement: S1 File — (ZIP) [file pone.0305847.s001.zip › Matlab_IndivObs_PlosOne/ColorToolbox/XYZ2xyY.m]

function [ xyY ] = XYZ2xyY( XYZ )
%input(XYZ): 3-by-n vector of tristimulus values
%output(xyY): 3-by-n vector of chromaticity coordinates and luminance factor
%   n is the number of samples

denom = sum(XYZ);
denom3 = [denom;denom;denom];
%now I get 3-by-n matrix of X+Y+Z sum (the cells in each column has same values)

xyz = XYZ./denom3;
%devide each element of XYZ by each element of denom3(X+Y+Z sum)

x = xyz(1,:);
y = xyz(2,:);
Y = XYZ(2,:);

xyY = cat(1,x,y,Y);

end
