# Supplementary material for: Correction: Individual Colorimetric Observer Model
Source: PLoS One. 2024 Jun 14;19(6):e0305847. doi: 10.1371/journal.pone.0305847 (PMC11178197; doi:10.1371/journal.pone.0305847)
Supplement: S1 File — (ZIP) [file pone.0305847.s001.zip › Matlab_IndivObs_PlosOne/ReadMe.txt]

This folder contains Matlab codes to simulate color matching datasets. 

In all the datasets, SDs measured (or obtained) in an experiment were compared with SDs predicted by the proposed model. lms-CMFs were generated through Monte Carlo simulation using an age distribution and field size of a target study as input. The way the proposed model works was that CIEPO06 sets the baseline CMFs using the supplied age and field size information and the eight additional physiological parameters randomly deviated the baseline CMFs. The number of CMF sets depended on each validation dataset. Then, color matching was simulated, and standard deviations were taken. This process was repeated 100 times and average SDs were taken to increase the accuracy of predicted SDs. Please refer to Ch.3.2.4 of Asano’s PhD dissertation for more information. 

There are three Matlab scripts to simulate the three different color matching datasets: ‘test_SB.m’ for Stiles and Burch’s color matching data (1959), ‘test_ObsCalib.m’ for Asano’s five color matches, and ‘test_RayleighMatch.m’ for Rayleigh match by Rufer et al (2012). The predicted SDs by the three scripts should be similar to the ones shown on Table 3.7 in Asano’s PhD dissertation. 

Besides, ‘Toolbox_IndivObs’ folder contains codes for individual colorimetric observer model. 


%%%%%%%%%%%%%%%%%%%%%
%%%%% test_SB.m %%%%%
%%%%%%%%%%%%%%%%%%%%%


%%%%%%%%%%%%%%%%%%%%%%%%%%%
%%%%% test_ObsCalib.m %%%%%
%%%%%%%%%%%%%%%%%%%%%%%%%%%


%%%%%%%%%%%%%%%%%%%%%%%%%%%%%%%%
%%%%% test_RayleighMatch.m %%%%%
%%%%%%%%%%%%%%%%%%%%%%%%%%%%%%%%
