# Supplementary material for: Correction: Individual Colorimetric Observer Model
Source: PLoS One. 2024 Jun 14;19(6):e0305847. doi: 10.1371/journal.pone.0305847 (PMC11178197; doi:10.1371/journal.pone.0305847)
Supplement: S1 File — (ZIP) [file pone.0305847.s001.zip › Matlab_IndivObs_PlosOne/Toolbox_IndivObs/cie2006_Alms.txt]

-0.93379	-1.04790	-0.13385
-0.89477	-0.99737	-0.09075
-0.88346	-0.97071	-0.04990
-0.90163	-0.97422	-0.02576
-0.91541	-0.97112	-0.00926
-0.94085	-0.96230	-0.00238
-0.95489	-0.93984	-0.00003
-0.95756	-0.89896	-0.00547
-0.95359	-0.85645	-0.02225
-0.93902	-0.80274	-0.05000
-0.92675	-0.76267	-0.08115
-0.90407	-0.71587	-0.12009
-0.87342	-0.66754	-0.16670
-0.83350	-0.61743	-0.23983
-0.78013	-0.55431	-0.31463
-0.72114	-0.49235	-0.40119
-0.66428	-0.43737	-0.51694
-0.61223	-0.39247	-0.66272
-0.55146	-0.34047	-0.81657
-0.48714	-0.28496	-0.96832
-0.42894	-0.23781	-1.13208
-0.36178	-0.18206	-1.28916
-0.30399	-0.13844	-1.45859
-0.24990	-0.09801	-1.65743
-0.20069	-0.06439	-1.88089
-0.15585	-0.03834	-2.08698
-0.10935	-0.00948	-2.29299
-0.07711	0.00000	-2.50132
-0.05499	-0.00367	-2.71463
-0.03320	-0.00825	-2.92459
-0.00946	-0.01459	-3.14134
0.00000	-0.03704	-3.36041
-0.00396	-0.07306	-3.58132
-0.00144	-0.10546	-3.80348
-0.00553	-0.14855	-4.02353
-0.01383	-0.19660	-4.24415
-0.02800	-0.25538	-4.46335
-0.05189	-0.32506	-4.68031
-0.08632	-0.40844	-4.89433
-0.11133	-0.49035	-5.10375
-0.14600	-0.57880	-5.30914
-0.18983	-0.67909	-5.50995
-0.23784	-0.78679	-5.70383
-0.29291	-0.90539	-5.89362
-0.35607	-1.03047	-6.07699
-0.42682	-1.16171	-6.25482
-0.50264	-1.29891	0.00000
-0.58334	-1.44247	0.00000
-0.68087	-1.59094	0.00000
-0.78537	-1.74439	0.00000
-0.89178	-1.90327	0.00000
-0.99863	-2.06748	0.00000
-1.12017	-2.22219	0.00000
-1.25234	-2.38712	0.00000
-1.38794	-2.55821	0.00000
-1.52676	-2.72867	0.00000
-1.67004	-2.89245	0.00000
-1.81845	-3.05604	0.00000
-1.97248	-3.22105	0.00000
-2.13249	-3.38870	0.00000
-2.29941	-3.56020	0.00000
-2.46026	-3.72423	0.00000
-2.62094	-3.88522	0.00000
-2.78302	-4.04716	0.00000
-2.95024	-4.21252	0.00000
-3.11779	-4.37575	0.00000
-3.28148	-4.53499	0.00000
-3.44462	-4.69279	0.00000
-3.60461	-4.84700	0.00000
-3.76398	-5.00024	0.00000
-3.92373	-5.15220	0.00000
-4.07815	-5.29757	0.00000
-4.23309	-5.44366	0.00000
-4.38560	-5.58742	0.00000
-4.53587	-5.72846	0.00000
-4.68548	-5.86949	0.00000
-4.83230	-6.00833	0.00000
-4.97979	-6.14754	0.00000
-5.12256	-6.28158	0.00000
