# Supplementary material for: Correction: Individual Colorimetric Observer Model
Source: PLoS One. 2024 Jun 14;19(6):e0305847. doi: 10.1371/journal.pone.0305847 (PMC11178197; doi:10.1371/journal.pone.0305847)
Supplement: S1 File — (ZIP) [file pone.0305847.s001.zip › Matlab_IndivObs_PlosOne/Toolbox_IndivObs/cie2006_docul.txt]

0.809599	1.633701
0.735718	1.368382
0.661837	1.103063
0.587956	0.837744
0.530708	0.606672
0.468040	0.438260
0.427672	0.296308
0.393583	0.202137
0.372871	0.114729
0.336814	0.071286
0.310032	0.031288
0.282708	0.017272
0.258499	0.004381
0.241650	0.002150
0.227900	0.000000
0.213060	0.000000
0.204580	0.000000
0.192920	0.000000
0.183380	0.000000
0.174900	0.000000
0.167480	0.000000
0.160060	0.000000
0.153700	0.000000
0.146280	0.000000
0.137800	0.000000
0.129320	0.000000
0.122960	0.000000
0.116600	0.000000
0.110240	0.000000
0.104940	0.000000
0.098580	0.000000
0.092220	0.000000
0.085860	0.000000
0.079500	0.000000
0.074200	0.000000
0.067840	0.000000
0.061480	0.000000
0.055120	0.000000
0.048760	0.000000
0.043460	0.000000
0.038120	0.000000
0.032860	0.000000
0.029680	0.000000
0.025440	0.000000
0.022260	0.000000
0.019080	0.000000
0.016960	0.000000
0.014840	0.000000
0.011660	0.000000
0.008480	0.000000
0.005300	0.000000
0.004240	0.000000
0.003180	0.000000
0.001060	0.000000
0.000000	0.000000
0.000000	0.000000
0.000000	0.000000
0.000000	0.000000
0.000000	0.000000
0.000000	0.000000
0.000000	0.000000
0.000000	0.000000
0.000000	0.000000
0.000000	0.000000
0.000000	0.000000
0.000000	0.000000
0.000000	0.000000
0.000000	0.000000
0.000000	0.000000
0.000000	0.000000
0.000000	0.000000
0.000000	0.000000
0.000000	0.000000
0.000000	0.000000
0.000000	0.000000
0.000000	0.000000
0.000000	0.000000
0.000000	0.000000
0.000000	0.000000
