# Supplementary material for: Correction: Individual Colorimetric Observer Model
Source: PLoS One. 2024 Jun 14;19(6):e0305847. doi: 10.1371/journal.pone.0305847 (PMC11178197; doi:10.1371/journal.pone.0305847)
Supplement: S1 File — (ZIP) [file pone.0305847.s001.zip › Matlab_IndivObs_PlosOne/Toolbox_IndivObs/cie2006_RelativeMacularDensity.txt]

0.1295
0.1854
0.2480
0.3200
0.3900
0.4660
0.5660
0.6700
0.7480
0.7920
0.8240
0.8800
0.9520
0.9960
1.0000
0.9340
0.8560
0.8120
0.7960
0.7920
0.7680
0.7100
0.5980
0.4720
0.3460
0.2320
0.1500
0.0940
0.0500
0.0265
0.0131
0.0047
0.0000
0.0000
0.0000
0.0000
0.0000
0.0000
0.0000
0.0000
0.0000
0.0000
0.0000
0.0000
0.0000
0.0000
0.0000
0.0000
0.0000
0.0000
0.0000
0.0000
0.0000
0.0000
0.0000
0.0000
0.0000
0.0000
0.0000
0.0000
0.0000
0.0000
0.0000
0.0000
0.0000
0.0000
0.0000
0.0000
0.0000
0.0000
0.0000
0.0000
0.0000
0.0000
0.0000
0.0000
0.0000
0.0000
0.0000
