# Supplementary material for: Correction: Individual Colorimetric Observer Model
Source: PLoS One. 2024 Jun 14;19(6):e0305847. doi: 10.1371/journal.pone.0305847 (PMC11178197; doi:10.1371/journal.pone.0305847)
Supplement: S1 File — (ZIP) [file pone.0305847.s001.zip › Matlab_IndivObs_PlosOne/Toolbox_IndivObs/fnc_genMonteCarloObs_USCensusAgeDist.m]

function [LMS_All, var_age, vAll ] = fnc_genMonteCarloObs_USCensusAgeDist( n_population, fs)
% Use US Census Data for list_Age

[t_num, t_txt, t_raw] = xlsread('USCensus2010Population.xls'); 

list_AgeCensus = t_num(:,1); 
freq_AgeCensus = round(t_num(:,2)/1000); % Reduce # of populations to manageable number, this doesn't change probability

% Remove age<10, 70<age
freq_AgeCensus(1:10) = 0; 
freq_AgeCensus(72:end) = 0; 


list_Age = []; 
for k = 1:length(list_AgeCensus)
    list_Age = [list_Age repmat(list_AgeCensus(k),[1,freq_AgeCensus(k)])]; 
end

[LMS_All, var_age, vAll ] = fnc_genMonteCarloObs( n_population, list_Age, fs); 


end
