# Supplementary material for: Correction: Individual Colorimetric Observer Model
Source: PLoS One. 2024 Jun 14;19(6):e0305847. doi: 10.1371/journal.pone.0305847 (PMC11178197; doi:10.1371/journal.pone.0305847)
Supplement: S1 File — (ZIP) [file pone.0305847.s001.zip › Matlab_IndivObs_PlosOne/Toolbox_IndivObs/USCensus2010Population.xls]

## Sheet: USCensus2010Population.csv
Age	Population
0	3944153
1	3978070
2	4096929
3	4119040
4	4063170
5	4056858
6	4066381
7	4030579
8	4046486
9	4148353
10	4172541
11	4114415
12	4106243
13	4118013
14	4165982
15	4242820
16	4316139
17	4395295
18	4500855
19	4585234
20	4519129
21	4354294
22	4264642
23	4198571
24	4249363
25	4262350
26	4152305
27	4248869
28	4215249
29	4223076
30	4285668
31	3970218
32	3986847
33	3880150
34	3839216
35	3956434
36	3802087
37	3934445
38	4121880
39	4364796
40	4383274
41	4114985
42	4076104
43	4105105
44	4211496
45	4508868
46	4519761
47	4535265
48	4538796
49	4605901
50	4660295
51	4464631
52	4500846
53	4380354
54	4291999
55	4254709
56	4037513
57	3936386
58	3794928
59	3641269
60	3621131
61	3492596
62	3563182
63	3483884
64	2657131
65	2680761
66	2639141
67	2649365
68	2323672
69	2142324
70	2043121
71	1949323
72	1864275
73	1736960
74	1684487
75	1620077
76	1471070
77	1455330
78	1400123
79	1371195
80	1308511
81	1212865
82	1161421
83	1074809
84	985721
85	914723
86	814211
87	712908
88	640619
89	537998
90	435563
91	344987
92	281389
93	216978
94	169449
95	129717
96	95223
97	68138
98	45900
99	32266
100	53364
