# Supplementary material for: Correction: Individual Colorimetric Observer Model
Source: PLoS One. 2024 Jun 14;19(6):e0305847. doi: 10.1371/journal.pone.0305847 (PMC11178197; doi:10.1371/journal.pone.0305847)
Supplement: S1 File — (ZIP) [file pone.0305847.s001.zip › Matlab_IndivObs_PlosOne/Toolbox_ObsCalib/ObsData.xls]

## Sheet: All
ObsID	1	2	3	4	5	6	7	8	9	10	11	12	13	14	15	16	17	18	19	20	21	22	23	24	25	26	27	28	29	30	31	32	33	34	35	36	37	38	39	40	41	42	43	44	45	46	47	48	49
Age	26	47	50	24	22	28	27	29	34	36	48	52	45	46	30	35	45	23	20	36	51	26	48	39	25	23	28	34	52	23	40	42	37	29	44	45	50	24	38	38	45	43	50	49	52	37	44	50	40
Gender [Male/Female]	M	M	M	F	F	F	F	M	M	F	F	F	M	M	M	M	M	M	M	F	M	M	M	M	F	M	F	F	M	F	M	F	M	M	M	M	M	M	M	F	M	M	F	M	F	F	F	M	M
Experience [Expert/Naive]	E	E	E	E	N	E	E	E	N	E	E	E	E	E	E	N	E	N	N	N	N	N	N	E	N	E	E	N	N	N	N	N	N	N	N	N	N	N	E	N	N	N	N	E	N	E	N	N	N
Ethnic Origin	Asia	Europe	Europe	Africa	Asia	Asia	Africa	Asia	Europe	Europe	Europe	Europe	Europe	Europe	Europe	Europe	Europe	Europe	Europe	Asia	Europe	Europe	Europe	Europe	Europe	Europe	Europe	Europe	Europe	Europe	Europe	Europe	Europe	Europe	Europe	Europe	Europe	Europe	Asia	Europe	Europe	Europe	Europe	Europe	Europe	Europe	Europe	Europe	Europe
Color Deficiency [Y/N]	N	N	N	N	N	N	N	N	N	N	N	N	N	N	N	N	N	N	N	N	N	N	N	N	N	N	N	N	N	N	N	N	N	N	N	N	N	N	N	N	Y	N	N	Y	N	N	N	N	N
Color Deficiency in Family [Y/N]	N	N	N	N	N	N	N	N	N	N	N	N	N	N	N	N	N	N	N	N	N	N	N	N	N	N	N	N	N	N	N	N	N	N	N	N	N	N	N	Y	Y	N	N	N	N	N	Y	N	N
Diabetes [Y/N]	N	N	N	N	N	N	N	N	N	N	N	N	N	N	N	N	N	N	N	N	N	N	N	N	N	N	N	N	N	N	N	N	N	N	N	N	N	N	N	N	N	N	N	N	N	N	N	N	N
Eye Used [Left/Right]	L	R	R	R	L	R	R	R	R	R	R		R	R	R	R	R	R	R	L	R	L	L	R	R	R	R	L	L	R	R	R	L	R	R	L	R	L	R	L	R	R	L	L	L	L	L	R	R
Surrounding [Normal/Dim]	D	D	D	D	N	D	D	D	D	D	D	D	D	D	D	D	D	D	D	D	D	D	D	D	D	D	D	D	D	D	D	D	D	D	D	D	D	D	D	D	D	D	D	D	D	D	D	D	D
Experiment Location	Rennes	Rennes	Rennes	Rennes	Rennes	Rennes	Rennes	Rennes	Rennes	Rennes	Rennes	Rennes	Rennes	Rennes	Rennes	Rennes	Rennes	Rennes	Rennes	Rennes	Rennes	Rennes	Rennes	Rennes	Rennes	Rennes	Rennes	Rennes	Rennes	Rennes	Rennes	Rennes	Rennes	Rennes	Rennes	Rennes	Rennes	Rennes	Rennes	Rennes	Rennes	Rennes	Rennes	Rennes	Rennes	Rennes	Rennes	Rennes	Rennes
Glasses/Contact [Y/N]	N	N
Comments																				Saw Lightness difference				exp1 has 4 trials			hit blue&red boundary in exp3, but matches are acceptable													Father(R/G color blind), Laser surgery a few years ago				almost impossible to make match			Father(R/G color blind)
[truncated: 112 more columns]
